# Supplementary material for: A diet-microbial metabolism feedforward loop modulates intestinal stem cell renewal in the stressed gut
Source: Nat Commun. 2021 Jan 11;12:271. doi: 10.1038/s41467-020-20673-4 (PMC7801547; doi:10.1038/s41467-020-20673-4)
Supplement: Supplementary file 3 — Source Data [file 41467_2020_20673_MOESM3_ESM.xlsx]

## Sheet: Figure 1a
	Small intestinal length
	CD-Con	CD-RS	PD-Con	PD-RS
	42.6	41	41.4	39.5
	43.8	41.1	41.1	42.3
	40.4	41.5	42.5	40.5
	42	41.2	40.3	43.4
	43.7	41.5	43.7	37.5
		40.8		40.6

## Sheet: Figure 1b
	Colon length
	CD-Con	CD-RS	PD-Con	PD-RS
	10.4	8.7	8.7	7.8
	10.1	9	8.1	7.9
	9.7	9.3	8.3	8
	10.5	7.5	8.3	7.7
	9.6	9.2	8.6	7.7
		9.4		8

## Sheet: Figure 1c
	Olfm4+ cell per ileac crypt
	CD-Con	CD-RS	PD-Con	PD-RS
	7.68	7.04	5.29	4.45
	7.6	5.8	5.8	5.45
	7.2	6.15	7.3	4.7

## Sheet: Figure 1d
	Lgr5+ cell per colonic crypt
	CD-Con	CD-RS	PD-Con	PD-RS
	2.9	2.1	1.4	0.3
	2.4	1.8	2.3	0.4
	2.3	1.9	1.1	0.3

## Sheet: Figure 1f
	Colon length
	CD/DSS	CD-RS/DSS	PD/DSS	PD-RS/DSS
	8.6	8.3	8	6.6
	8.4	9.3	8.1	7.5
	9.2	8.2	8.2	6.5
	10.5	8.4	7.5	6.6
	10	8.4	8.7	7.5
	9.7	9.2	8.9	7.4

## Sheet: Figure 1g
	TNF-α（pg/mg protein）					IL-1β（pg/mg protein）					IL-6（pg/mg protein）					MCP-1（pg/mg protein）
	CD/DSS	CD-RS/DSS	PD/DSS	PD-RS/DSS		CD/DSS	CD-RS/DSS	PD/DSS	PD-RS/DSS		CD/DSS	CD-RS/DSS	PD/DSS	PD-RS/DSS		CD/DSS	CD-RS/DSS	PD/DSS	PD-RS/DSS
	1.99667	0.839236	1.5485	2.16575		30.6769	4.19717	30.8486	105.054		0.4524	0.549513	1.13534	2.77086		2.46096	3.44963	5.54549	8.68391
	2.50616	0.975705	0.371812	3.21819		44.2137	9.70678	14.8402	50.9622		0.543893	0.523021	0.094942	2.31846		4.25864	2.87514	1.36536	7.38397
	1.81695	1.44636	1.70346	4.19709		30.1891	6.65497	24.9303	70.6261		0.637837	0.668056	0.679044	4.91451		4.47912	2.65161	3.73109	13.5266
	1.86599	1.01542	1.23859	1.44803		66.001	4.83525	46.1119	33.7786		0.981814	0.488176	1.55543	5.11014		5.36161	3.34971	5.55552	9.00849
	1.17278	1.83602	2.43121	3.25719		15.0382	5.96029	35.5012	25.404		0.439331	0.576575	0.717938	2.70638		2.80959	3.89703	2.96536	6.74579
	4.26098	0.651996	1.19535	2.08119		140.2	2.71299	19.0561	38.5029		3.45182	0.382024	0.953991	2.04858		8.60397	2.32947	4.18884	7.31706

## Sheet: Figure 2b
	ID	CD-Con	CD-Con	CD-Con	CD-Con	CD-Con	CD-Con	CD-Con	CD-RS	CD-RS	CD-RS	CD-RS	CD-RS	CD-RS	CD-RS
	Actinobacteria	0.456507	0.285785	0.493796	0.429428	0.273695	0.425077	1.3642	0.95119	0.794151	0.912779	0.408386	0.401294	0.64518	0.392539
	Actinobacteria|Actinobacteria	0.45338	0.281643	0.490671	0.418625	0.264771	0.422532	1.36123	0.936646	0.790652	0.909706	0.373875	0.36444	0.606882	0.384187
	Actinobacteria|Actinobacteria|Actinomycetales	0	0	0	0	0	0	0	0	0	0	0	0	0	0
	Actinobacteria|Actinobacteria|Actinomycetales|Micrococcaceae	0	0	0	0	0	0	0	0	0	0	0	0	0	0
	Actinobacteria|Actinobacteria|Actinomycetales|Micrococcaceae|Rothia	0	0	0	0	0	0	0	0	0	0	0	0	0	0
	Actinobacteria|Actinobacteria|Bifidobacteriales	0.45338	0.281643	0.490671	0.418625	0.264771	0.422532	1.36123	0.936646	0.790652	0.909706	0.373875	0.36444	0.606882	0.384187
	Actinobacteria|Actinobacteria|Bifidobacteriales|Bifidobacteriaceae	0.45338	0.281643	0.490671	0.418625	0.264771	0.422532	1.36123	0.936646	0.790652	0.909706	0.373875	0.36444	0.606882	0.384187
	Actinobacteria|Actinobacteria|Bifidobacteriales|Bifidobacteriaceae|Bifidobacterium	0.45338	0.281643	0.490671	0.418625	0.264771	0.422532	1.36123	0.936646	0.790652	0.909706	0.373875	0.36444	0.606882	0.384187
	Actinobacteria|Coriobacteriia	0.00312676	0.00414182	0.00312529	0.0108032	0.00892485	0.00254537	0.00297212	0.0145442	0.00349846	0.00307333	0.0345115	0.0368535	0.0382984	0.00835189
	Actinobacteria|Coriobacteriia|Coriobacteriales	0.00312676	0.00414182	0.00312529	0.0108032	0.00892485	0.00254537	0.00297212	0.0145442	0.00349846	0.00307333	0.0345115	0.0368535	0.0382984	0.00835189
	Actinobacteria|Coriobacteriia|Coriobacteriales|Coriobacteriaceae	0.00312676	0.00414182	0.00312529	0.0108032	0.00892485	0.00254537	0.00297212	0.0145442	0.00349846	0.00307333	0.0345115	0.0368535	0.0382984	0.00835189
	Actinobacteria|Coriobacteriia|Coriobacteriales|Coriobacteriaceae|Adlercreutzia	0.00312676	0.00414182	0.00312529	0.0108032	0.00892485	0.00254537	0.00297212	0.0145442	0.00349846	0.00307333	0.0345115	0.0368535	0.0382984	0.00835189
	Bacteroidetes	73.6883	76.0396	74.9039	71.5551	82.9892	56.4462	56.4287	58.584	55.4716	39.9779	62.3681	61.8648	65.6847	57.5278
	Bacteroidetes|Bacteroidia	68.9732	72.4776	69.5596	66.7504	76.3343	52.455	55.6411	58.3833	54.3766	38.9237	62.2473	61.7215	64.5828	57.397
	Bacteroidetes|Bacteroidia|Bacteroidales	68.9732	72.4776	69.5596	66.7504	76.3343	52.455	55.6411	58.3833	54.3766	38.9237	62.2473	61.7215	64.5828	57.397
	Bacteroidetes|Bacteroidia|Bacteroidales|Bacteroidaceae	9.98999	10.8391	5.86305	11.3164	14.0239	9.41787	7.94745	4.45634	6.78701	3.57736	8.46683	7.50584	9.45675	17.1381
	Bacteroidetes|Bacteroidia|Bacteroidales|Bacteroidaceae|Bacteroides	9.98999	10.8391	5.86305	11.3164	14.0239	9.41787	7.94745	4.45634	6.78701	3.57736	8.46683	7.50584	9.45675	17.1381
	Bacteroidetes|Bacteroidia|Bacteroidales|Odoribacteraceae	0.631605	0.4556	1.0751	0.240372	0.315345	1.73849	0.0505261	0	0.00699692	0.0399533	0.00287596	0.00409484	0.00589206	0.00278396
	Bacteroidetes|Bacteroidia|Bacteroidales|Odoribacteraceae|Butyricimonas	0.631605	0.4556	1.0751	0.240372	0.315345	1.73849	0.0505261	0	0.00699692	0.0399533	0.00287596	0.00409484	0.00589206	0.00278396
	Bacteroidetes|Bacteroidia|Bacteroidales|Odoribacteraceae|Odoribacter	0	0	0	0	0	0	0	0	0	0	0	0	0	0
	Bacteroidetes|Bacteroidia|Bacteroidales|Paraprevotellaceae	3.38628	11.8042	4.86296	8.76141	4.83132	4.22532	5.02289	1.56205	3.28156	0.940439	3.57769	1.36768	0.821942	0.96882
	Bacteroidetes|Bacteroidia|Bacteroidales|Paraprevotellaceae|Paraprevotella	0	0	0	0	0	0	0	0	0	0	0	0	0	0
	Bacteroidetes|Bacteroidia|Bacteroidales|Paraprevotellaceae|Prevotella	3.38628	11.8042	4.86296	8.76141	4.83132	4.22532	5.02289	1.56205	3.28156	0.940439	3.57769	1.36768	0.821942	0.96882
	Bacteroidetes|Bacteroidia|Bacteroidales|Porphyromonadaceae	0.415859	0.256793	0.203144	0.407822	0.220146	0.356352	0.0653867	0.0552679	0.0699692	0.0460999	0.17831	0.12694	0.0324063	0.0501114
	Bacteroidetes|Bacteroidia|Bacteroidales|Porphyromonadaceae|Parabacteroides	0.415859	0.256793	0.203144	0.407822	0.220146	0.356352	0.0653867	0.0552679	0.0699692	0.0460999	0.17831	0.12694	0.0324063	0.0501114
	Bacteroidetes|Bacteroidia|Bacteroidales|Prevotellaceae	5.90957	2.90341	4.59106	1.84195	1.33575	1.71558	1.06699	1.6144	1.39938	0.774479	1.35458	1.10561	0.957459	0.506682
	Bacteroidetes|Bacteroidia|Bacteroidales|Prevotellaceae|Prevotella	5.90957	2.90341	4.59106	1.84195	1.33575	1.71558	1.06699	1.6144	1.39938	0.774479	1.35458	1.10561	0.957459	0.506682
	Bacteroidetes|Bacteroidia|Bacteroidales|Rikenellaceae	19.7611	21.5084	21.9708	19.4728	19.7923	12.8338	17.6039	16.272	9.49132	16.1964	19.2028	7.7679	15.0542	17.3246
	Bacteroidetes|Bacteroidia|Bacteroidales|Rikenellaceae|Alistipes	7.50109	7.48012	8.63518	7.17604	6.38127	6.80378	4.39577	0.770842	1.10551	1.60428	0.560812	1.1875	2.21247	1.74833
	Bacteroidetes|Bacteroidia|Bacteroidales|Rikenellaceae|Alistipes|Alistipes finegoldii	0.0749484	0.0746769	0.0863518	0.0717334	0.0638127	0.0680378	0.043928	0.00770842	0.0110551	0.0160428	0.00560812	0.011875	0.0221247	0.0174833	0.00112292	0.000932218
	Bacteroidetes|Bacteroidia|Bacteroidales|Rikenellaceae|unclassified Rikenellaceae	12.26	14.0283	13.3356	12.2968	13.4111	6.02998	13.2081	15.5012	8.38581	14.5922	18.642	6.5804	12.8417	15.5763
	Bacteroidetes|Bacteroidia|Bacteroidales|S24-7	28.8787	24.7101	30.9935	24.7097	35.8154	22.1676	23.884	34.4232	33.3403	17.3489	29.4642	43.8434	38.2542	21.4059
	Bacteroidetes|Bacteroidia|Bacteroidales|S24-7|unclassified S24-7	28.8787	24.7101	30.9935	24.7097	35.8154	22.1676	23.884	34.4232	33.3403	17.3489	29.4642	43.8434	38.2542	21.4059
	Bacteroidetes|Flavobacteriia	0	0	0	0	0	0	0	0	0	0	0	0	0	0
	Bacteroidetes|Flavobacteriia|Flavobacteriales	0	0	0	0	0	0	0	0	0	0	0	0	0	0
	Bacteroidetes|Flavobacteriia|Flavobacteriales|Flavobacteriaceae	0	0	0	0	0	0	0	0	0	0	0	0	0	0
	Bacteroidetes|Flavobacteriia|Flavobacteriales|Flavobacteriaceae|Flavobacterium	0	0	0	0	0	0	0	0	0	0	0	0	0	0
	Bacteroidetes|Flavobacteriia|Flavobacteriales|Weeksellaceae	0	0	0	0	0	0	0	0	0	0	0	0	0	0
	Bacteroidetes|Flavobacteriia|Flavobacteriales|Weeksellaceae|Chryseobacterium	0	0	0	0	0	0	0	0	0	0	0	0	0	0
	Bacteroidetes|unclassified Bacteroidetes	4.71515	3.56196	5.34425	4.80473	6.65497	3.99114	0.787612	0.20071	1.09502	1.05415	0.12079	0.143319	1.10181	0.130846
	Cyanobacteria	1.14439	1.01889	0.162515	0.332199	0.708038	1.03851	0.0386376	0.0319972	0.0314861	0.0583933	0.0201317	0	0	0.075167
	Cyanobacteria|4C0d-2	1.14439	1.01889	0.162515	0.329498	0.708038	1.03851	0.0386376	0.0232707	0.0279877	0.0583933	0.0143798	0	0	0.075167
	Cyanobacteria|4C0d-2|YS2	1.14439	1.01889	0.162515	0.329498	0.708038	1.03851	0.0386376	0.0232707	0.0279877	0.0583933	0.0143798	0	0	0.075167
	Cyanobacteria|4C0d-2|YS2|unclassified YS2	1.14439	1.01889	0.162515	0.329498	0.708038	1.03851	0.0386376	0.0232707	0.0279877	0.0583933	0.0143798	0	0	0.075167
	Cyanobacteria|4C0d-2|YS2|unclassified YS2|unclassified YS2	1.14439	1.01889	0.162515	0.329498	0.708038	1.03851	0.0386376	0.0232707	0.0279877	0.0583933	0.0143798	0	0	0.075167
	Cyanobacteria|Chloroplast	0	0	0	0.00270081	0	0	0	0.00872651	0.00349846	0	0.00575192	0	0	0
	Cyanobacteria|Chloroplast|Streptophyta	0	0	0	0.00270081	0	0	0	0.00872651	0.00349846	0	0.00575192	0	0	0
	Cyanobacteria|Chloroplast|Streptophyta|unclassified Streptophyta	0	0	0	0.00270081	0	0	0	0.00872651	0.00349846	0	0.00575192	0	0	0
	Cyanobacteria|Chloroplast|Streptophyta|unclassified Streptophyta|unclassified Streptophyta	0	0	0	0.00270081	0	0	0	0.00872651	0.00349846	0	0.00575192	0	0	0
	Deferribacteres	0.528422	0.886349	0.256274	2.24437	0.446243	0.65416	1.58711	0.034906	0.171425	0.765259	0.471657	0.114655	0.0235682	0.14755
	Deferribacteres|Deferribacteres	0.528422	0.886349	0.256274	2.24437	0.446243	0.65416	1.58711	0.034906	0.171425	0.765259	0.471657	0.114655	0.0235682	0.14755
	Deferribacteres|Deferribacteres|Deferribacterales	0.528422	0.886349	0.256274	2.24437	0.446243	0.65416	1.58711	0.034906	0.171425	0.765259	0.471657	0.114655	0.0235682	0.14755
	Deferribacteres|Deferribacteres|Deferribacterales|Deferribacteraceae	0.528422	0.886349	0.256274	2.24437	0.446243	0.65416	1.58711	0.034906	0.171425	0.765259	0.471657	0.114655	0.0235682	0.14755
	Deferribacteres|Deferribacteres|Deferribacterales|Deferribacteraceae|Mucispirillum	0.528422	0.886349	0.256274	2.24437	0.446243	0.65416	1.58711	0.034906	0.171425	0.765259	0.471657	0.114655	0.0235682	0.14755
	Firmicutes	13.2512	16.53	20.6738	22.5922	11.6588	16.27	36.4293	37.2098	40.2743	54.7083	33.0937	33.6391	30.1467	38.2127
	Firmicutes|Bacilli	1.62591	1.84725	3.04404	1.75552	1.5678	0.590526	3.36741	15.9142	8.76364	10.0436	9.06215	7.16187	13.593	11.3307
	Firmicutes|Bacilli|Bacillales	0.012507	0.00828363	0.153139	0.0243072	0.208247	0.0178176	0.368543	0.0785386	0.276378	0.0891266	0.00862788	0.0163793	0.00883809	0.00556793
	Firmicutes|Bacilli|Bacillales|Bacillaceae	0	0	0.153139	0.0216064	0.208247	0	0.35071	0.0319972	0.237895	0.0215133	0	0	0	0
	Firmicutes|Bacilli|Bacillales|Bacillaceae|unclassified Bacillaceae	0	0	0.153139	0.0216064	0.208247	0	0.35071	0.0319972	0.237895	0.0215133	0	0	0	0
	Firmicutes|Bacilli|Bacillales|Staphylococcaceae	0.012507	0.00828363	0	0.00270081	0	0.0178176	0.0178327	0.0465414	0.0384831	0.0676133	0.00862788	0.0163793	0.00883809	0.00556793
	Firmicutes|Bacilli|Bacillales|Staphylococcaceae|Staphylococcus	0.012507	0.00828363	0	0.00270081	0	0.0178176	0.0178327	0.0465414	0.0384831	0.0676133	0.00862788	0.0163793	0.00883809	0.00556793
	Firmicutes|Bacilli|Lactobacillales	1.61341	1.83897	2.8909	1.73122	1.35955	0.572709	2.99887	15.8357	8.48727	9.95451	9.05352	7.14549	13.5841	11.3252
	Firmicutes|Bacilli|Lactobacillales|Enterococcaceae	0.0469014	0.04556	0.0500047	0.0513153	0.0713988	0.0458167	0.0624146	0.017453	0.0209908	0.0122933	0.0172558	0.024569	0.0176762	0.0278396
	Firmicutes|Bacilli|Lactobacillales|Enterococcaceae|Enterococcus	0.0469014	0.04556	0.0500047	0.0513153	0.0713988	0.0458167	0.0624146	0.017453	0.0209908	0.0122933	0.0172558	0.024569	0.0176762	0.0278396
	Firmicutes|Bacilli|Lactobacillales|Lactobacillaceae	1.44144	1.6443	2.71275	1.45303	1.19593	0.458167	2.8354	15.6408	8.38231	9.84387	7.82836	6.92846	13.3602	11.0774
	Firmicutes|Bacilli|Lactobacillales|Lactobacillaceae|Lactobacillus	1.44144	1.6443	2.71275	1.45303	1.19593	0.458167	2.8354	15.6408	8.38231	9.84387	7.82836	6.92846	13.3602	11.0774
	Firmicutes|Bacilli|Lactobacillales|Lactobacillaceae|Lactobacillus|Lactobacillus reuteri	0.162591	0.115971	0.231272	0.175552	0.130898	0.0330898	1.05808	2.57432	1.17198	0.734526	0.848408	0.687933	0.904431	1.92372
	Firmicutes|Bacilli|Lactobacillales|Streptococcaceae	0.12507	0.149105	0.128137	0.226868	0.0922235	0.068725	0.101052	0.177439	0.0839631	0.0983465	1.2079	0.192457	0.206222	0.219933
	Firmicutes|Bacilli|Lactobacillales|Streptococcaceae|Lactococcus	0	0	0	0	0	0	0	0	0.00349846	0	0	0	0	0
	Firmicutes|Bacilli|Lactobacillales|Streptococcaceae|Streptococcus	0.12507	0.149105	0.128137	0.226868	0.0922235	0.068725	0.101052	0.177439	0.0804646	0.0983465	1.2079	0.192457	0.206222	0.219933
	Firmicutes|Bacilli|Turicibacterales	0	0	0	0	0	0	0	0	0	0	0	0	0	0
	Firmicutes|Bacilli|Turicibacterales|Turicibacteraceae	0	0	0	0	0	0	0	0	0	0	0	0	0	0
	Firmicutes|Bacilli|Turicibacterales|Turicibacteraceae|Turicibacter	0	0	0	0	0	0	0	0	0	0	0	0	0	0
	Firmicutes|Clostridia	11.2501	14.2686	16.9516	19.8455	9.39192	15.3002	32.3515	20.5335	31.2622	44.047	23.5426	25.9981	15.7642	26.0802
	Firmicutes|Clostridia|Clostridiales	11.2157	14.2644	16.9078	19.8428	9.35027	15.285	32.2683	20.5218	31.2622	44.0439	23.5311	25.9981	15.7554	26.0746
	Firmicutes|Clostridia|Clostridiales|Christensenellaceae	0.0156338	0.0165673	0.0125012	0.00810241	0.0237996	0.00763611	0	0.00290884	0	0	0.0115038	0.00409484	0.00883809	0.00556793
	Firmicutes|Clostridia|Clostridiales|Christensenellaceae|unclassified Christensenellaceae	0.0156338	0.0165673	0.0125012	0.00810241	0.0237996	0.00763611	0	0.00290884	0	0	0.0115038	0.00409484	0.00883809	0.00556793
	Firmicutes|Clostridia|Clostridiales|Clostridiaceae	0.437746	0.343771	0.284402	0.27008	0.193372	0.257082	0.267491	0.581767	0.475791	0.38724	0.152426	0.270259	0.321117	0.231069
	Firmicutes|Clostridia|Clostridiales|Clostridiaceae|Candidatus_Arthromitus	0.012507	0	0.00625059	0.00270081	0	0.00254537	0	0.119262	0	0	0.00575192	0	0.00883809	0.00835189
	Firmicutes|Clostridia|Clostridiales|Clostridiaceae|Clostridium	0.425239	0.343771	0.278151	0.26738	0.193372	0.254537	0.267491	0.462505	0.475791	0.38724	0.146674	0.270259	0.312279	0.222717
	Firmicutes|Clostridia|Clostridiales|Dehalobacteriaceae	0.0562817	0.0911199	0.0687564	0.240372	0.059499	0.142541	0.255602	0.0552679	0.0769661	0.141373	0.161054	0.122845	0.0854348	0.0835189
	Firmicutes|Clostridia|Clostridiales|Dehalobacteriaceae|Dehalobacterium	0.0562817	0.0911199	0.0687564	0.240372	0.059499	0.142541	0.255602	0.0552679	0.0769661	0.141373	0.161054	0.122845	0.0854348	0.0835189
	Firmicutes|Clostridia|Clostridiales|Lachnospiraceae	6.15033	9.34808	10.9479	11.5756	5.10204	8.63899	23.9999	15.0067	25.2344	35.291	16.1658	21.5102	8.7556	18.8641
	Firmicutes|Clostridia|Clostridiales|Lachnospiraceae|Anaerostipes	0.00312676	0.00828363	0.0218771	0.00810241	0.0208247	0.00254537	0.0148606	0.00581767	0.00349846	0.00307333	0	0	0.00294603	0
	Firmicutes|Clostridia|Clostridiales|Lachnospiraceae|Blautia	0.0218873	0	0	0.00270081	0.0148748	0	0.0178327	0	0.0139938	0	0.0143798	0.0163793	0.0235682	0.00556793
	Firmicutes|Clostridia|Clostridiales|Lachnospiraceae|Clostridium	2.07929	4.31163	5.96306	4.54816	2.20444	4.9202	8.44083	6.49543	4.71243	16.7466	3.86529	4.15216	2.76927	7.10189
	Firmicutes|Clostridia|Clostridiales|Lachnospiraceae|Coprococcus	0.146958	0.277502	0.287527	0.461838	0.208247	0.23672	1.06105	0.910466	0.50028	2.48632	1.09574	0.249785	0.388876	0.757238
	Firmicutes|Clostridia|Clostridiales|Lachnospiraceae|Dorea	0.0156338	0.0579854	0.0250023	0.0108032	0.0178497	0.0330898	0.0713309	0.0407237	0.0594738	0.0706866	0.0632711	0.0163793	0.0265143	0.105791
	Firmicutes|Clostridia|Clostridiales|Lachnospiraceae|Marvinbryantia	0.0187606	0.0207091	0.0156265	0.0297089	0	0.00254537	0.0534982	0.0843563	0.00699692	0.0307333	0.0287596	0.102371	0.0147301	0.0473274
	Firmicutes|Clostridia|Clostridiales|Lachnospiraceae|Roseburia	0.0187606	0.00414182	0.00312529	0.00270081	0	0.00254537	0.0118885	0	0.00349846	0.00614666	0.00287596	0.00818967	0.0206222	0.0111359
	Firmicutes|Clostridia|Clostridiales|Lachnospiraceae|Ruminococcus	0.393972	0.75381	0.375035	0.272781	0.217171	0.142541	0.576592	0.802839	1.71425	1.43217	0.575192	0.311208	0.78659	0.80735
	Firmicutes|Clostridia|Clostridiales|Lachnospiraceae|unclassified Lachnospiraceae	3.45194	3.91402	4.25665	6.23886	2.41864	3.2988	13.752	6.66705	18.22	14.5153	10.5203	16.6537	4.72248	10.0278
	Firmicutes|Clostridia|Clostridiales|Mogibacteriaceae	0.0281408	0.0497018	0.0312529	0.0351105	0.0446243	0.0534528	0.0356655	0.0785386	0.118948	0.0307333	0.0287596	0.0327587	0.0765967	0.0250557
	Firmicutes|Clostridia|Clostridiales|Mogibacteriaceae|Anaerovorax	0.00312676	0	0	0	0	0.00509074	0	0	0	0	0	0	0	0
	Firmicutes|Clostridia|Clostridiales|Mogibacteriaceae|unclassified Mogibacteriaceae	0.0250141	0.0497018	0.0312529	0.0351105	0.0446243	0.0483621	0.0356655	0.0785386	0.118948	0.0307333	0.0287596	0.0327587	0.0765967	0.0250557
	Firmicutes|Clostridia|Clostridiales|Peptostreptococcaceae	0	0	0	0	0	0	0	0	0.00349846	0.00307333	0	0	0	0
	Firmicutes|Clostridia|Clostridiales|Peptostreptococcaceae|Clostridium	0	0	0	0	0	0	0	0	0.00349846	0.00307333	0	0	0	0
	Firmicutes|Clostridia|Clostridiales|Ruminococcaceae	3.56451	3.81461	3.75035	5.45563	2.58821	4.33731	5.17744	3.63314	4.59348	7.19159	5.73754	3.4069	2.6691	5.55122
	Firmicutes|Clostridia|Clostridiales|Ruminococcaceae|Anaerotruncus	0	0	0	0	0	0	0.00594424	0	0	0	0	0	0	0
	Firmicutes|Clostridia|Clostridiales|Ruminococcaceae|Butyricicoccus	0.0218873	0.0248509	0.0125012	0.0108032	0.00297495	0.0152722	0.0118885	0.0785386	0.146935	0.116787	0.0920307	0.0163793	0.0648126	0.0222717
	Firmicutes|Clostridia|Clostridiales|Ruminococcaceae|Clostridium	0.0812957	0.153247	0.178142	0.480743	0.0832986	0.160358	0.326933	0.0756298	0.0664708	0.126007	0.27034	0.0737071	0.106057	0.153118
	Firmicutes|Clostridia|Clostridiales|Ruminococcaceae|Faecalibacterium	0.0187606	0	0.00312529	0.00270081	0.0356994	0.0279991	0.101052	0.00290884	0.0349846	0.0245866	0.00287596	0.0368535	0.0176762	0
	Firmicutes|Clostridia|Clostridiales|Ruminococcaceae|Oscillospira	2.60146	2.31528	2.669	3.91347	1.66895	3.44389	3.58438	2.63832	3.35502	5.74098	4.1874	2.59203	2.02098	4.06737
	Firmicutes|Clostridia|Clostridiales|Ruminococcaceae|Ruminococcus	0.340817	0.811796	0.525049	0.375412	0.395668	0.251992	0.386376	0.244342	0.335852	0.33192	0.414138	0.270259	0.238628	0.451002
	Firmicutes|Clostridia|Clostridiales|Ruminococcaceae|unclassified Ruminococcaceae	0.500281	0.509443	0.362534	0.6725	0.401618	0.437804	0.760863	0.593403	0.654212	0.851312	0.770757	0.417673	0.220952	0.857461
	Firmicutes|Clostridia|Clostridiales|unclassified Clostridiales	0.834845	0.439032	1.73766	2.17955	1.20486	1.79449	2.20234	0.927919	0.342849	0.682279	1.1245	0.503665	3.72967	1.18597
	Firmicutes|Clostridia|Clostridiales|unclassified Clostridiales|unclassified Clostridiales	0.834845	0.439032	1.73766	2.17955	1.20486	1.79449	2.20234	0.927919	0.342849	0.682279	1.1245	0.503665	3.72967	1.18597
	Firmicutes|Clostridia|Clostridiales|Veillonellaceae	0.128197	0.161531	0.075007	0.0783233	0.133873	0.0534528	0.329905	0.235616	0.416317	0.316553	0.14955	0.147414	0.109003	0.128062
	Firmicutes|Clostridia|Clostridiales|Veillonellaceae|Dialister	0.00938028	0	0	0.00270081	0	0.00254537	0	0	0	0	0	0	0.00589206	0
	Firmicutes|Clostridia|Clostridiales|Veillonellaceae|Megamonas	0.0218873	0.00414182	0	0.00270081	0.0178497	0	0	0	0.0139938	0	0.00287596	0.00409484	0.00883809	0
	Firmicutes|Clostridia|Clostridiales|Veillonellaceae|Megasphaera	0.00625352	0	0	0	0	0	0.0118885	0	0	0	0	0.00409484	0.0147301	0.00278396
	Firmicutes|Clostridia|Clostridiales|Veillonellaceae|Phascolarctobacterium	0.00625352	0	0	0.00270081	0	0	0	0.00581767	0.00349846	0.00307333	0.0172558	0.00818967	0	0
	Firmicutes|Clostridia|Clostridiales|Veillonellaceae|Veillonella	0.0844225	0.157389	0.075007	0.0702209	0.116023	0.0509074	0.318017	0.229798	0.398825	0.31348	0.129418	0.131035	0.0795428	0.125278
	Firmicutes|Clostridia|unclassified Clostridia	0.0343943	0.00414182	0.0437541	0.00270081	0.0416493	0.0152722	0.0832194	0.0116353	0	0.00307333	0.0115038	0	0.00883809	0.00556793
	Firmicutes|Clostridia|unclassified Clostridia|unclassified Clostridia	0.0343943	0.00414182	0.0437541	0.00270081	0.0416493	0.0152722	0.0832194	0.0116353	0	0.00307333	0.0115038	0	0.00883809	0.00556793
	Firmicutes|Clostridia|unclassified Clostridia|unclassified Clostridia|unclassified Clostridia	0.0343943	0.00414182	0.0437541	0.00270081	0.0416493	0.0152722	0.0832194	0.0116353	0	0.00307333	0.0115038	0	0.00883809	0.00556793
	Firmicutes|Erysipelotrichi	0.0187606	0.04556	0.0125012	0.0216064	0.0237996	0.0254537	0.0564703	0.101809	0.101455	0.0245866	0.0287596	0.0409484	0.0324063	0.00278396
	Firmicutes|Erysipelotrichi|Erysipelotrichales	0.0187606	0.04556	0.0125012	0.0216064	0.0237996	0.0254537	0.0564703	0.101809	0.101455	0.0245866	0.0287596	0.0409484	0.0324063	0.00278396
	Firmicutes|Erysipelotrichi|Erysipelotrichales|Erysipelotrichaceae	0.0187606	0.04556	0.0125012	0.0216064	0.0237996	0.0254537	0.0564703	0.101809	0.101455	0.0245866	0.0287596	0.0409484	0.0324063	0.00278396
	Firmicutes|Erysipelotrichi|Erysipelotrichales|Erysipelotrichaceae|Allobaculum	0	0	0	0	0	0	0	0	0	0	0	0	0	0
	Firmicutes|Erysipelotrichi|Erysipelotrichales|Erysipelotrichaceae|Clostridium	0	0	0	0.00540161	0.00297495	0.00254537	0.0178327	0.0232707	0.0139938	0.01844	0.0172558	0	0.00294603	0
	Firmicutes|Erysipelotrichi|Erysipelotrichales|Erysipelotrichaceae|Coprobacillus	0	0	0	0.013504	0.0118998	0.00254537	0.00594424	0	0	0	0	0	0.00294603	0
	Firmicutes|Erysipelotrichi|Erysipelotrichales|Erysipelotrichaceae|unclassified Erysipelotrichaceae	0.0187606	0.04556	0.0125012	0.00270081	0.00892485	0.020363	0.0326933	0.0785386	0.0874615	0.00614666	0.0115038	0.0409484	0.0265143	0.00278396
	Firmicutes|unclassified Firmicutes	0.356451	0.368622	0.665687	0.969589	0.675314	0.353807	0.653867	0.660306	0.146935	0.593153	0.460154	0.438147	0.757129	0.798998
	Firmicutes|unclassified Firmicutes|unclassified Firmicutes	0.356451	0.368622	0.665687	0.969589	0.675314	0.353807	0.653867	0.660306	0.146935	0.593153	0.460154	0.438147	0.757129	0.798998
	Firmicutes|unclassified Firmicutes|unclassified Firmicutes|unclassified Firmicutes	0.356451	0.368622	0.665687	0.969589	0.675314	0.353807	0.653867	0.660306	0.146935	0.593153	0.460154	0.438147	0.757129	0.798998
	Firmicutes|unclassified Firmicutes|unclassified Firmicutes|unclassified Firmicutes|unclassified Firmicutes	0.356451	0.368622	0.665687	0.969589	0.675314	0.353807	0.653867	0.660306	0.146935	0.593153	0.460154	0.438147	0.757129	0.798998
	Proteobacteria	1.80727	2.30285	1.92518	2.11473	2.59118	2.51228	2.15479	2.64995	3.04016	2.83054	2.97087	3.67307	2.89889	3.13196
	Proteobacteria|Alphaproteobacteria	0.143831	0.0869781	0.0437541	0.264679	0.940084	0.51671	0.00297212	0	0	0.00307333	0.00287596	0	0	0.00278396
	Proteobacteria|Alphaproteobacteria|RF32	0.143831	0.0869781	0.0437541	0.264679	0.940084	0.51671	0.00297212	0	0	0.00307333	0	0	0	0.00278396
	Proteobacteria|Alphaproteobacteria|RF32|unclassified RF32	0.143831	0.0869781	0.0437541	0.264679	0.940084	0.51671	0.00297212	0	0	0.00307333	0	0	0	0.00278396
	Proteobacteria|Alphaproteobacteria|RF32|unclassified RF32|unclassified RF32	0.143831	0.0869781	0.0437541	0.264679	0.940084	0.51671	0.00297212	0	0	0.00307333	0	0	0	0.00278396
	Proteobacteria|Alphaproteobacteria|Rhizobiales	0	0	0	0	0	0	0	0	0	0	0.00287596	0	0	0
	Proteobacteria|Alphaproteobacteria|Rhizobiales|Rhizobiaceae	0	0	0	0	0	0	0	0	0	0	0.00287596	0	0	0
	Proteobacteria|Alphaproteobacteria|Rhizobiales|Rhizobiaceae|Rhizobium	0	0	0	0	0	0	0	0	0	0	0.00287596	0	0	0
	Proteobacteria|Alphaproteobacteria|unclassified Alphaproteobacteria	0	0	0	0	0	0	0	0	0	0	0	0	0	0
	Proteobacteria|Alphaproteobacteria|unclassified Alphaproteobacteria|unclassified Alphaproteobacteria	0	0	0	0	0	0	0	0	0	0	0	0	0	0
	Proteobacteria|Alphaproteobacteria|unclassified Alphaproteobacteria|unclassified Alphaproteobacteria|unclassified Alphaproteobacteria	0	0	0	0	0	0	0	0	0	0	0	0	0	0
	Proteobacteria|Betaproteobacteria	0.0500281	0.0414182	0.0125012	0.0378113	0.0297495	0.157813	0.0356655	0.0319972	0.111951	0.0215133	0.0172558	0.442242	0.106057	0.00835189
	Proteobacteria|Betaproteobacteria|Burkholderiales	0.0500281	0.0414182	0.0125012	0.0378113	0.0297495	0.157813	0.0356655	0.0319972	0.111951	0.0215133	0.0172558	0.442242	0.106057	0.00835189
	Proteobacteria|Betaproteobacteria|Burkholderiales|Alcaligenaceae	0.0500281	0.0414182	0.0125012	0.0378113	0.0297495	0.157813	0.0356655	0.0319972	0.111951	0.0215133	0.0172558	0.442242	0.106057	0.00835189
	Proteobacteria|Betaproteobacteria|Burkholderiales|Alcaligenaceae|Sutterella	0.0500281	0.0414182	0.0125012	0.0378113	0.0297495	0.157813	0.0356655	0.0319972	0.111951	0.0215133	0.0172558	0.442242	0.106057	0.00835189
	Proteobacteria|Betaproteobacteria|Burkholderiales|Comamonadaceae	0	0	0	0	0	0	0	0	0	0	0	0	0	0
	Proteobacteria|Betaproteobacteria|Burkholderiales|Comamonadaceae|Rhodoferax	0	0	0	0	0	0	0	0	0	0	0	0	0	0
	Proteobacteria|Betaproteobacteria|Burkholderiales|Comamonadaceae|unclassified Comamonadaceae	0	0	0	0	0	0	0	0	0	0	0	0	0	0
	Proteobacteria|Deltaproteobacteria	0.281408	0.260934	0.365659	0.43483	0.127923	0.557436	0.228853	0.130898	0.00699692	0.196693	0.230077	0.12694	0.0677587	0.103007
	Proteobacteria|Deltaproteobacteria|Desulfovibrionales	0.281408	0.260934	0.365659	0.43483	0.127923	0.557436	0.228853	0.130898	0.00699692	0.196693	0.230077	0.12694	0.0677587	0.103007
	Proteobacteria|Deltaproteobacteria|Desulfovibrionales|Desulfovibrionaceae	0.237634	0.215374	0.31878	0.367309	0.0922235	0.544709	0.225881	0.130898	0.00699692	0.12908	0.230077	0.12694	0.0677587	0.0918708
	Proteobacteria|Deltaproteobacteria|Desulfovibrionales|Desulfovibrionaceae|Bilophila	0.237634	0.215374	0.31878	0.367309	0.0922235	0.544709	0.225881	0.130898	0.00699692	0.12908	0.230077	0.12694	0.0677587	0.0918708
	Proteobacteria|Deltaproteobacteria|Desulfovibrionales|unclassified Desulfovibrionales	0.0437746	0.04556	0.0468794	0.0675201	0.0356994	0.0127269	0.00297212	0	0	0.0676133	0	0	0	0.0111359
	Proteobacteria|Deltaproteobacteria|Desulfovibrionales|unclassified Desulfovibrionales|unclassified Desulfovibrionales	0.0437746	0.04556	0.0468794	0.0675201	0.0356994	0.0127269	0.00297212	0	0	0.0676133	0	0	0	0.0111359
	Proteobacteria|Epsilonproteobacteria	0	0	0	0	0	0	0	0	0	0	0	0	0	0
	Proteobacteria|Epsilonproteobacteria|Campylobacterales	0	0	0	0	0	0	0	0	0	0	0	0	0	0
	Proteobacteria|Epsilonproteobacteria|Campylobacterales|Helicobacteraceae	0	0	0	0	0	0	0	0	0	0	0	0	0	0
	Proteobacteria|Epsilonproteobacteria|Campylobacterales|Helicobacteraceae|Flexispira	0	0	0	0	0	0	0	0	0	0	0	0	0	0
	Proteobacteria|Gammaproteobacteria	1.32887	1.91352	1.50327	1.37471	1.49343	1.25741	1.87838	2.48706	2.92121	2.60926	2.72066	3.10389	2.72508	3.01782
	Proteobacteria|Gammaproteobacteria|Enterobacteriales	1.32262	1.90938	1.49076	1.36391	1.46963	1.25487	1.87541	2.42888	2.81626	2.56008	2.69765	3.07932	2.71329	3.0039
	Proteobacteria|Gammaproteobacteria|Enterobacteriales|Enterobacteriaceae	1.32262	1.90938	1.49076	1.36391	1.46963	1.25487	1.87541	2.42888	2.81626	2.56008	2.69765	3.07932	2.71329	3.0039
	Proteobacteria|Gammaproteobacteria|Enterobacteriales|Enterobacteriaceae|Escherichia	0.412732	0.314778	0.346908	0.126938	0.279645	0.287627	0.4904	0.482867	0.783655	0.725306	1.93552	2.10065	1.74994	1.52283
	Proteobacteria|Gammaproteobacteria|Enterobacteriales|Enterobacteriaceae|Escherichia|Escherichia coli	0.412732	0.314778	0.346908	0.126938	0.279645	0.287627	0.4904	0.482867	0.783655	0.725306	1.93552	2.10065	1.74994	1.52283
	Proteobacteria|Gammaproteobacteria|Enterobacteriales|Enterobacteriaceae|Proteus	0	0.00828363	0	0.00810241	0	0.00254537	0.00297212	0.00290884	0.00349846	0.00307333	0.00575192	0.00409484	0.00589206	0.00556793
	Proteobacteria|Gammaproteobacteria|Enterobacteriales|Enterobacteriaceae|unclassified Enterobacteriaceae	0.909887	1.58632	1.14386	1.22887	1.18998	0.964696	1.38204	1.9431	2.02911	1.8317	0.756377	0.974571	0.957459	1.4755
	Proteobacteria|Gammaproteobacteria|Pasteurellales	0.00625352	0.00414182	0.0125012	0.0108032	0.0208247	0.00254537	0.00297212	0.0581767	0.104954	0.0460999	0.00862788	0.024569	0.00294603	0.00556793
	Proteobacteria|Gammaproteobacteria|Pasteurellales|Pasteurellaceae	0.00625352	0.00414182	0.0125012	0.0108032	0.0208247	0.00254537	0.00297212	0.0581767	0.104954	0.0460999	0.00862788	0.024569	0.00294603	0.00556793
	Proteobacteria|Gammaproteobacteria|Pasteurellales|Pasteurellaceae|Aggregatibacter	0	0	0	0	0	0	0	0	0	0	0	0	0	0
	Proteobacteria|Gammaproteobacteria|Pasteurellales|Pasteurellaceae|Haemophilus	0.00625352	0.00414182	0.0125012	0.0108032	0.0208247	0.00254537	0.00297212	0.0581767	0.104954	0.0460999	0.00862788	0.024569	0.00294603	0.00556793
	Proteobacteria|Gammaproteobacteria|Pseudomonadales	0	0	0	0	0.00297495	0	0	0	0	0.00307333	0.0143798	0	0.00883809	0.00835189
	Proteobacteria|Gammaproteobacteria|Pseudomonadales|Moraxellaceae	0	0	0	0	0.00297495	0	0	0	0	0.00307333	0.0143798	0	0.00883809	0.00835189
	Proteobacteria|Gammaproteobacteria|Pseudomonadales|Moraxellaceae|Acinetobacter	0	0	0	0	0.00297495	0	0	0	0	0.00307333	0.0143798	0	0.00883809	0.00835189
	Proteobacteria|Gammaproteobacteria|Pseudomonadales|Pseudomonadaceae	0	0	0	0	0	0	0	0	0	0	0	0	0	0
	Proteobacteria|Gammaproteobacteria|Pseudomonadales|Pseudomonadaceae|Pseudomonas	0	0	0	0	0	0	0	0	0	0	0	0	0	0
	Proteobacteria|Gammaproteobacteria|Pseudomonadales|Pseudomonadaceae|unclassified Pseudomonadaceae	0	0	0	0	0	0	0	0	0	0	0	0	0	0
	Proteobacteria|unclassified Proteobacteria	0.00312676	0	0	0.00270081	0	0.0229083	0.00891637	0	0	0	0	0	0	0
	Synergistetes	0	0	0	0	0	0	0	0	0	0	0	0	0	0
	Synergistetes|Synergistia	0	0	0	0	0	0	0	0	0	0	0	0	0	0
	Synergistetes|Synergistia|Synergistales	0	0	0	0	0	0	0	0	0	0	0	0	0	0
	Synergistetes|Synergistia|Synergistales|Synergistaceae	0	0	0	0	0	0	0	0	0	0	0	0	0	0
	Synergistetes|Synergistia|Synergistales|Synergistaceae|Cloacibacillus	0	0	0	0	0	0	0	0	0	0	0	0	0	0
	Tenericutes	0.100056	0.405898	0.390662	0.216064	0.145773	0.111996	0.315045	0.314154	0.171425	0.34114	0.304852	0.270259	0.403606	0.300668
	Tenericutes|Mollicutes	0.100056	0.405898	0.390662	0.216064	0.145773	0.111996	0.315045	0.314154	0.171425	0.34114	0.304852	0.270259	0.403606	0.300668
	Tenericutes|Mollicutes|Anaeroplasmatales	0.0281408	0.231942	0.137513	0.0918274	0.0297495	0.00763611	0.133745	0.157077	0.0629723	0.199766	0.115038	0.225216	0.0147301	0.0445434
	Tenericutes|Mollicutes|Anaeroplasmatales|Anaeroplasmataceae	0.0281408	0.231942	0.137513	0.0918274	0.0297495	0.00763611	0.133745	0.157077	0.0629723	0.199766	0.115038	0.225216	0.0147301	0.0445434
	Tenericutes|Mollicutes|Anaeroplasmatales|Anaeroplasmataceae|Anaeroplasma	0.0281408	0.231942	0.137513	0.0918274	0.0297495	0.00763611	0.133745	0.157077	0.0629723	0.199766	0.115038	0.225216	0.0147301	0.0445434
	Tenericutes|Mollicutes|RF39	0.0719155	0.173956	0.253149	0.124237	0.116023	0.10436	0.181299	0.157077	0.108452	0.141373	0.189813	0.0450432	0.388876	0.256125
	Tenericutes|Mollicutes|RF39|unclassified RF39	0.0719155	0.173956	0.253149	0.124237	0.116023	0.10436	0.181299	0.157077	0.108452	0.141373	0.189813	0.0450432	0.388876	0.256125
	Tenericutes|Mollicutes|RF39|unclassified RF39|unclassified RF39	0.0719155	0.173956	0.253149	0.124237	0.116023	0.10436	0.181299	0.157077	0.108452	0.141373	0.189813	0.0450432	0.388876	0.256125
	TM7	0.00625352	0.0786945	0.0625059	0.0432129	0.0118998	0.0279991	0.023777	0.00581767	0	0.00307333	0.0115038	0	0.00294603	0.0417595
	TM7|TM7-3	0.00625352	0.0786945	0.0625059	0.0432129	0.0118998	0.0279991	0.023777	0.00581767	0	0.00307333	0.0115038	0	0.00294603	0.0417595
	TM7|TM7-3|CW040	0.00625352	0.0786945	0.0625059	0.0432129	0.0118998	0.0279991	0.023777	0.00581767	0	0.00307333	0.0115038	0	0.00294603	0.0417595
	TM7|TM7-3|CW040|F16	0.00625352	0.0786945	0.0625059	0.0432129	0.0118998	0.0279991	0.023777	0.00581767	0	0.00307333	0.0115038	0	0.00294603	0.0417595
	TM7|TM7-3|CW040|F16|unclassified F16	0.00625352	0.0786945	0.0625059	0.0432129	0.0118998	0.0279991	0.023777	0.00581767	0	0.00307333	0.0115038	0	0.00294603	0.0417595
	unclassified Bacteria	0.0750422	0.0704109	0.546926	0.0864258	0.062474	0.068725	0.101052	0.212345	0.0419815	0.0891266	0.264588	0.0286639	0.182654	0.164254
	unclassified Bacteria|unclassified Bacteria	0.0750422	0.0704109	0.546926	0.0864258	0.062474	0.068725	0.101052	0.212345	0.0419815	0.0891266	0.264588	0.0286639	0.182654	0.164254
	unclassified Bacteria|unclassified Bacteria|unclassified Bacteria	0.0750422	0.0704109	0.546926	0.0864258	0.062474	0.068725	0.101052	0.212345	0.0419815	0.0891266	0.264588	0.0286639	0.182654	0.164254
	unclassified Bacteria|unclassified Bacteria|unclassified Bacteria|unclassified Bacteria	0.0750422	0.0704109	0.546926	0.0864258	0.062474	0.068725	0.101052	0.212345	0.0419815	0.0891266	0.264588	0.0286639	0.182654	0.164254
	unclassified Bacteria|unclassified Bacteria|unclassified Bacteria|unclassified Bacteria|unclassified Bacteria	0.0750422	0.0704109	0.546926	0.0864258	0.062474	0.068725	0.101052	0.212345	0.0419815	0.0891266	0.264588	0.0286639	0.182654	0.164254
	Verrucomicrobia	8.94253	2.38154	0.58443	0.386215	1.11263	22.4451	1.55739	0.00581767	0.00349846	0.31348	0.0862788	0.00818967	0.0117841	0.00556793
	Verrucomicrobia|Verrucomicrobiae	8.94253	2.38154	0.58443	0.386215	1.11263	22.4451	1.55739	0.00581767	0.00349846	0.31348	0.0862788	0.00818967	0.0117841	0.00556793
	Verrucomicrobia|Verrucomicrobiae|Verrucomicrobiales	8.94253	2.38154	0.58443	0.386215	1.11263	22.4451	1.55739	0.00581767	0.00349846	0.31348	0.0862788	0.00818967	0.0117841	0.00556793
	Verrucomicrobia|Verrucomicrobiae|Verrucomicrobiales|Verrucomicrobiaceae	8.94253	2.38154	0.58443	0.386215	1.11263	22.4451	1.55739	0.00581767	0.00349846	0.31348	0.0862788	0.00818967	0.0117841	0.00556793
	Verrucomicrobia|Verrucomicrobiae|Verrucomicrobiales|Verrucomicrobiaceae|Akkermansia	8.94253	2.38154	0.58443	0.386215	1.11263	22.4451	1.55739	0.00581767	0.00349846	0.31348	0.0862788	0.00818967	0.0117841	0.00556793

## Sheet: Figure 2c
	ID	PD-Con	PD-Con	PD-Con	PD-Con	PD-Con	PD-Con	PD-Con	PD-RS	PD-RS	PD-RS	PD-RS	PD-RS	PD-RS	PD-RS
	Actinobacteria	0.165143	0.135325	0.0968054	0.0521431	0.0931202	0.12595	1.55515	0.00253717	0.116861	0.0174712	0.0240206	0.0439705	0.0124769	0.0024532
	Actinobacteria|Actinobacteria	0.162084	0.131717	0.0951647	0.0354573	0.0886859	0.114288	1.54239	0.00253717	0.103272	0.00998353	0.0174695	0.0238174	0.0103974	0
	Actinobacteria|Actinobacteria|Actinomycetales	0	0	0	0	0	0	0	0	0.00271769	0	0.00218369	0.00183211	0.00415895	0
	Actinobacteria|Actinobacteria|Actinomycetales|Micrococcaceae	0	0	0	0	0	0	0	0	0.00271769	0	0.00218369	0.00183211	0.00415895	0
	Actinobacteria|Actinobacteria|Actinomycetales|Micrococcaceae|Rothia	0	0	0	0	0	0	0	0	0.00271769	0	0.00218369	0.00183211	0.00415895	0
	Actinobacteria|Actinobacteria|Bifidobacteriales	0.162084	0.131717	0.0951647	0.0354573	0.0886859	0.114288	1.54239	0.00253717	0.100554	0.00998353	0.0152858	0.0219853	0.00623843	0
	Actinobacteria|Actinobacteria|Bifidobacteriales|Bifidobacteriaceae	0.162084	0.131717	0.0951647	0.0354573	0.0886859	0.114288	1.54239	0.00253717	0.100554	0.00998353	0.0152858	0.0219853	0.00623843	0
	Actinobacteria|Actinobacteria|Bifidobacteriales|Bifidobacteriaceae|Bifidobacterium	0.162084	0.131717	0.0951647	0.0354573	0.0886859	0.114288	1.54239	0.00253717	0.100554	0.00998353	0.0152858	0.0219853	0.00623843	0
	Actinobacteria|Coriobacteriia	0.0030582	0.00360867	0.00164077	0.0166858	0.0044343	0.0116621	0.0127602	0	0.0135884	0.00748765	0.00655108	0.0201532	0.00207948	0.0024532
	Actinobacteria|Coriobacteriia|Coriobacteriales	0.0030582	0.00360867	0.00164077	0.0166858	0.0044343	0.0116621	0.0127602	0	0.0135884	0.00748765	0.00655108	0.0201532	0.00207948	0.0024532
	Actinobacteria|Coriobacteriia|Coriobacteriales|Coriobacteriaceae	0.0030582	0.00360867	0.00164077	0.0166858	0.0044343	0.0116621	0.0127602	0	0.0135884	0.00748765	0.00655108	0.0201532	0.00207948	0.0024532
	Actinobacteria|Coriobacteriia|Coriobacteriales|Coriobacteriaceae|Adlercreutzia	0.0030582	0.00360867	0.00164077	0.0166858	0.0044343	0.0116621	0.0127602	0	0.0135884	0.00748765	0.00655108	0.0201532	0.00207948	0.0024532
	Bacteroidetes	37.7856	35.2604	54.3702	40.682	36.3302	29.8736	34.2468	34.2315	33.1585	37.1487	27.0014	34.264	33.5856	28.2511
	Bacteroidetes|Bacteroidia	37.1128	34.5729	53.9272	40.0709	34.8669	29.6473	33.9628	33.6682	32.9221	36.9665	26.9424	33.4341	32.8412	27.3949
	Bacteroidetes|Bacteroidia|Bacteroidales	37.1128	34.5729	53.9272	40.0709	34.8669	29.6473	33.9628	33.6682	32.9221	36.9665	26.9424	33.4341	32.8412	27.3949
	Bacteroidetes|Bacteroidia|Bacteroidales|Bacteroidaceae	9.05685	7.69911	15.461	11.9303	10.4494	4.73947	4.99083	20.8124	6.44092	5.36365	2.70778	7.8579	5.48358	11.3829
	Bacteroidetes|Bacteroidia|Bacteroidales|Bacteroidaceae|Bacteroides	9.05685	7.69911	15.461	11.9303	10.4494	4.73947	4.99083	20.8124	6.44092	5.36365	2.70778	7.8579	5.48358	11.3829
	Bacteroidetes|Bacteroidia|Bacteroidales|Odoribacteraceae	0.371571	0.660388	0.579192	0.25863	1.6806	0.055978	0.283914	0.00507434	0.095119	0.391853	0.0305717	0.0879411	0.415896	0.951844
	Bacteroidetes|Bacteroidia|Bacteroidales|Odoribacteraceae|Butyricimonas	0	0.00180434	0.101728	0.0104286	0.0266058	0.0536456	0.0271154	0.00253717	0.0271769	0.00249588	0.0196532	0.00183211	0.00831791	0.00735961
	Bacteroidetes|Bacteroidia|Bacteroidales|Odoribacteraceae|Odoribacter	0.371571	0.658583	0.477464	0.248201	1.65399	0.00233242	0.256799	0.00253717	0.0679422	0.389358	0.0109185	0.086109	0.407578	0.944484
	Bacteroidetes|Bacteroidia|Bacteroidales|Paraprevotellaceae	1.50005	0.283281	5.15858	0.500574	0.538767	0.132948	0.0829412	0.0380575	0.823459	0.179703	0.194349	0.0219853	0.0311922	0.0932218
	Bacteroidetes|Bacteroidia|Bacteroidales|Paraprevotellaceae|Paraprevotella	0	0	0	0	0.00665144	0	0	0	0	0	0	0	0.00207948	0
	Bacteroidetes|Bacteroidia|Bacteroidales|Paraprevotellaceae|Prevotella	1.50005	0.283281	5.15858	0.500574	0.532115	0.132948	0.0829412	0.0380575	0.823459	0.179703	0.194349	0.0219853	0.0291127	0.0932218
	Bacteroidetes|Bacteroidia|Bacteroidales|Porphyromonadaceae	0.232423	0.227347	1.35692	0.214829	0.179589	0.123618	0.138767	0.190288	0.0597891	0.0698847	0.146307	0.0329779	0.23914	0.117754
	Bacteroidetes|Bacteroidia|Bacteroidales|Porphyromonadaceae|Parabacteroides	0.232423	0.227347	1.35692	0.214829	0.179589	0.123618	0.138767	0.190288	0.0597891	0.0698847	0.146307	0.0329779	0.23914	0.117754
	Bacteroidetes|Bacteroidia|Bacteroidales|Prevotellaceae	0.0382275	0.0793909	0.0541454	0.00625717	0.0554287	0.0349862	0.105272	0.0253717	0.0353299	0.08486	0.0174695	0.0109926	0.0623843	0.328729
	Bacteroidetes|Bacteroidia|Bacteroidales|Prevotellaceae|Prevotella	0.0382275	0.0793909	0.0541454	0.00625717	0.0554287	0.0349862	0.105272	0.0253717	0.0353299	0.08486	0.0174695	0.0109926	0.0623843	0.328729
	Bacteroidetes|Bacteroidia|Bacteroidales|Rikenellaceae	3.71265	4.60828	5.84442	3.19324	7.137	1.76097	3.66058	5.36358	2.60626	2.72301	2.41298	1.11209	2.47874	3.53262
	Bacteroidetes|Bacteroidia|Bacteroidales|Rikenellaceae|Alistipes	0.937338	1.5391	0.159155	1.24101	2.63619	0.440827	1.5057	0.213122	0.858789	0.167224	0.956457	0.113591	0.112292	0.112847
	Bacteroidetes|Bacteroidia|Bacteroidales|Rikenellaceae|Alistipes|Alistipes finegoldii	0.917459	1.52827	0.139465	1.23892	2.61623	0.417502	1.49932	0.210585	0.858789	0.159736	0.339131	0.109926	0.112292	0.0932218
	Bacteroidetes|Bacteroidia|Bacteroidales|Rikenellaceae|unclassified Rikenellaceae	2.77531	3.06918	5.68527	1.95224	4.50081	1.32015	2.15488	5.15045	1.74747	2.55578	1.45652	0.998498	2.36645	3.41977
	Bacteroidetes|Bacteroidia|Bacteroidales|S24-7	22.201	21.0151	25.473	23.967	14.8261	22.7994	24.7005	7.23347	22.8612	28.1535	21.4329	24.3102	24.1303	10.9879
	Bacteroidetes|Bacteroidia|Bacteroidales|S24-7|unclassified S24-7	22.201	21.0151	25.473	23.967	14.8261	22.7994	24.7005	7.23347	22.8612	28.1535	21.4329	24.3102	24.1303	10.9879
	Bacteroidetes|Flavobacteriia	0.0749258	0.00721735	0.00984462	0	0	0	0.0111652	0	0.0190238	0	0	0.0274816	0.0935765	0
	Bacteroidetes|Flavobacteriia|Flavobacteriales	0.0749258	0.00721735	0.00984462	0	0	0	0.0111652	0	0.0190238	0	0	0.0274816	0.0935765	0
	Bacteroidetes|Flavobacteriia|Flavobacteriales|Flavobacteriaceae	0.0749258	0.00721735	0.00984462	0	0	0	0.0111652	0	0.0190238	0	0	0.0274816	0.0873381	0
	Bacteroidetes|Flavobacteriia|Flavobacteriales|Flavobacteriaceae|Flavobacterium	0.0749258	0.00721735	0.00984462	0	0	0	0.0111652	0	0.0190238	0	0	0.0274816	0.0873381	0
	Bacteroidetes|Flavobacteriia|Flavobacteriales|Weeksellaceae	0	0	0	0	0	0	0	0	0	0	0	0	0.00623843	0
	Bacteroidetes|Flavobacteriia|Flavobacteriales|Weeksellaceae|Chryseobacterium	0	0	0	0	0	0	0	0	0	0	0	0	0.00623843	0
	Bacteroidetes|unclassified Bacteroidetes	0.597878	0.680235	0.433163	0.611117	1.46332	0.226244	0.272749	0.563252	0.217415	0.182199	0.0589597	0.802462	0.650876	0.856169
	Bacteroidetes|unclassified Bacteroidetes|unclassified Bacteroidetes	0.597878	0.680235	0.433163	0.611117	1.46332	0.226244	0.272749	0.563252	0.217415	0.182199	0.0589597	0.802462	0.650876	0.856169
	Bacteroidetes|unclassified Bacteroidetes|unclassified Bacteroidetes|unclassified Bacteroidetes	0.597878	0.680235	0.433163	0.611117	1.46332	0.226244	0.272749	0.563252	0.217415	0.182199	0.0589597	0.802462	0.650876	0.856169
	Bacteroidetes|unclassified Bacteroidetes|unclassified Bacteroidetes|unclassified Bacteroidetes|unclassified Bacteroidetes	0.597878	0.680235	0.433163	0.611117	1.46332	0.226244	0.272749	0.563252	0.217415	0.182199	0.0589597	0.802462	0.650876	0.856169
	Cyanobacteria	0.0214074	0.0757822	0.260882	0.158515	0.523247	0.256566	0.119627	0	0.00815306	0.0199671	0.00873477	0.0384742	0.0166358	0.00735961
	Cyanobacteria|4C0d-2	0.0183492	0.0595431	0.260882	0.150172	0.518812	0.254233	0.119627	0	0.00815306	0	0.00218369	0.0384742	0.00623843	0.0024532
	Cyanobacteria|4C0d-2|YS2	0.0183492	0.0595431	0.260882	0.150172	0.518812	0.254233	0.119627	0	0.00815306	0	0.00218369	0.0384742	0.00623843	0.0024532
	Cyanobacteria|4C0d-2|YS2|unclassified YS2	0.0183492	0.0595431	0.260882	0.150172	0.518812	0.254233	0.119627	0	0.00815306	0	0.00218369	0.0384742	0.00623843	0.0024532
	Cyanobacteria|4C0d-2|YS2|unclassified YS2|unclassified YS2	0.0183492	0.0595431	0.260882	0.150172	0.518812	0.254233	0.119627	0	0.00815306	0	0.00218369	0.0384742	0.00623843	0.0024532
	Cyanobacteria|Chloroplast	0.0030582	0.016239	0	0.00834289	0.0044343	0.00233242	0	0	0	0.0199671	0.00655108	0	0.0103974	0.00490641
	Cyanobacteria|Chloroplast|Streptophyta	0.0030582	0.016239	0	0.00834289	0.0044343	0.00233242	0	0	0	0.0199671	0.00655108	0	0.0103974	0.00490641
	Cyanobacteria|Chloroplast|Streptophyta|unclassified Streptophyta	0.0030582	0.016239	0	0.00834289	0.0044343	0.00233242	0	0	0	0.0199671	0.00655108	0	0.0103974	0.00490641
	Cyanobacteria|Chloroplast|Streptophyta|unclassified Streptophyta|unclassified Streptophyta	0.0030582	0.016239	0	0.00834289	0.0044343	0.00233242	0	0	0	0.0199671	0.00655108	0	0.0103974	0.00490641
	Deferribacteres	1.5184	0.575584	0.582473	1.87298	1.30812	0.118953	2.67326	3.5698	0.415806	1.29287	1.76879	0.0219853	2.15226	2.85553
	Deferribacteres|Deferribacteres	1.5184	0.575584	0.582473	1.87298	1.30812	0.118953	2.67326	3.5698	0.415806	1.29287	1.76879	0.0219853	2.15226	2.85553
	Deferribacteres|Deferribacteres|Deferribacterales	1.5184	0.575584	0.582473	1.87298	1.30812	0.118953	2.67326	3.5698	0.415806	1.29287	1.76879	0.0219853	2.15226	2.85553
	Deferribacteres|Deferribacteres|Deferribacterales|Deferribacteraceae	1.5184	0.575584	0.582473	1.87298	1.30812	0.118953	2.67326	3.5698	0.415806	1.29287	1.76879	0.0219853	2.15226	2.85553
	Deferribacteres|Deferribacteres|Deferribacterales|Deferribacteraceae|Mucispirillum	1.5184	0.575584	0.582473	1.87298	1.30812	0.118953	2.67326	3.5698	0.415806	1.29287	1.76879	0.0219853	2.15226	2.85553
	Firmicutes	54.5506	57.2047	39.198	51.4172	54.9254	64.447	52.6374	58.3524	64.3032	60.273	69.7755	59.1001	57.8386	63.1602
	Firmicutes|Bacilli	0.481666	0.167803	1.11901	0.579831	0.192892	0.433829	0.749661	0.36789	0.252745	0.229621	0.174695	0.0677879	0.0894175	0.220788
	Firmicutes|Bacilli|Bacillales	0.0015291	0	0	0.0104286	0.0044343	0	0.0765611	0.0202974	0	0.0174712	0.0131022	0.00732842	0.0103974	0.0024532
	Firmicutes|Bacilli|Bacillales|Bacillaceae	0	0	0	0	0.0044343	0	0	0	0	0	0	0.00183211	0.00415895	0
	Firmicutes|Bacilli|Bacillales|Bacillaceae|unclassified Bacillaceae	0	0	0	0	0.0044343	0	0	0	0	0	0	0.00183211	0.00415895	0
	Firmicutes|Bacilli|Bacillales|Staphylococcaceae	0.0015291	0	0	0.0104286	0	0	0.0765611	0.0202974	0	0.0174712	0.0131022	0.00549632	0.00623843	0.0024532
	Firmicutes|Bacilli|Bacillales|Staphylococcaceae|Staphylococcus	0.0015291	0	0	0.0104286	0	0	0.0765611	0.0202974	0	0.0174712	0.0131022	0.00549632	0.00623843	0.0024532
	Firmicutes|Bacilli|Lactobacillales	0.466375	0.158782	1.10096	0.567317	0.188458	0.431497	0.65715	0.347592	0.250027	0.21215	0.157226	0.0586274	0.0790201	0.218335
	Firmicutes|Bacilli|Lactobacillales|Enterococcaceae	0.00764549	0.00360867	0.00656308	0.0125143	0	0.00233242	0.00957014	0.210585	0.163061	0.104827	0	0	0.00623843	0.161912
	Firmicutes|Bacilli|Lactobacillales|Enterococcaceae|Enterococcus	0.00764549	0.00360867	0.00656308	0.0125143	0	0.00233242	0.00957014	0.210585	0.163061	0.104827	0	0	0.00623843	0.161912
	Firmicutes|Bacilli|Lactobacillales|Lactobacillaceae	0.446497	0.147956	1.08947	0.536031	0.172937	0.422167	0.601324	0.0355204	0.0135884	0.0923476	0.131022	0.0329779	0.0332716	0.0147192
	Firmicutes|Bacilli|Lactobacillales|Lactobacillaceae|Lactobacillus	0.446497	0.147956	1.08947	0.536031	0.172937	0.422167	0.601324	0.0355204	0.0135884	0.0923476	0.131022	0.0329779	0.0332716	0.0147192
	Firmicutes|Bacilli|Lactobacillales|Lactobacillaceae|Lactobacillus|Lactobacillus reuteri	0.217132	0.0342824	0.380659	0.173115	0.0620801	0.275225	0.385996	0.0101487	0.00271769	0.0149753	0.107001	0.00549632	0.0103974	0.00490641
	Firmicutes|Bacilli|Lactobacillales|Streptococcaceae	0.0122328	0.00721735	0.00492231	0.0187715	0.01552	0.00699725	0.0462557	0.101487	0.0733775	0.0149753	0.0262043	0.0256495	0.0395101	0.0417045
	Firmicutes|Bacilli|Lactobacillales|Streptococcaceae|Lactococcus	0.0015291	0.00180434	0.00328154	0.00417145	0	0	0.0239254	0.0101487	0.0108707	0.00499176	0.00655108	0.00183211	0.00415895	0
	Firmicutes|Bacilli|Lactobacillales|Streptococcaceae|Streptococcus	0.0107037	0.00541301	0.00164077	0.0146001	0.01552	0.00699725	0.0223303	0.0913381	0.0625068	0.00998353	0.0196532	0.0238174	0.0353511	0.0417045
	Firmicutes|Bacilli|Turicibacterales	0.0137619	0.00902169	0.0180485	0.00208572	0	0.00233242	0.0159502	0	0.00271769	0	0.00436738	0.00183211	0	0
	Firmicutes|Bacilli|Turicibacterales|Turicibacteraceae	0.0137619	0.00902169	0.0180485	0.00208572	0	0.00233242	0.0159502	0	0.00271769	0	0.00436738	0.00183211	0	0
	Firmicutes|Bacilli|Turicibacterales|Turicibacteraceae|Turicibacter	0.0137619	0.00902169	0.0180485	0.00208572	0	0.00233242	0.0159502	0	0.00271769	0	0.00436738	0.00183211	0	0
	Firmicutes|Clostridia	53.3441	56.5173	37.677	50.1199	53.7991	63.2108	50.6069	56.5789	61.8926	58.7156	69.33	58.3251	57.144	61.3056
	Firmicutes|Clostridia|Clostridiales	53.3441	56.5173	37.6754	50.1178	53.7991	63.2108	50.6005	56.5789	61.86	58.7156	69.3191	58.3251	57.144	61.3056
	Firmicutes|Clostridia|Clostridiales|Christensenellaceae	0.0107037	0.016239	0.0131262	0.00417145	0.0221715	0.00466483	0.0223303	0	0	0	0	0	0	0
	Firmicutes|Clostridia|Clostridiales|Christensenellaceae|unclassified Christensenellaceae	0.0107037	0.016239	0.0131262	0.00417145	0.0221715	0.00466483	0.0223303	0	0	0	0	0	0	0
	Firmicutes|Clostridia|Clostridiales|Clostridiaceae	0.015291	0.0126304	0.00492231	0.00625717	0.0266058	0.0419835	0.384401	0.00253717	0.0271769	0	0.00218369	0.00732842	0.00415895	0.0171724
	Firmicutes|Clostridia|Clostridiales|Clostridiaceae|Candidatus_Arthromitus	0	0	0.00164077	0	0	0.00233242	0	0	0	0	0	0.00183211	0	0
	Firmicutes|Clostridia|Clostridiales|Clostridiaceae|Clostridium	0.015291	0.0126304	0.00328154	0.00625717	0.0266058	0.0396511	0.384401	0.00253717	0.0271769	0	0.00218369	0.00549632	0.00415895	0.0171724
	Firmicutes|Clostridia|Clostridiales|Dehalobacteriaceae	1.29668	0.866082	0.536532	1.01783	0.771567	1.17787	1.29994	0.532806	1.96489	1.515	0.884395	1.2495	1.07717	0.564237
	Firmicutes|Clostridia|Clostridiales|Dehalobacteriaceae|Dehalobacterium	1.29668	0.866082	0.536532	1.01783	0.771567	1.17787	1.29994	0.532806	1.96489	1.515	0.884395	1.2495	1.07717	0.564237
	Firmicutes|Clostridia|Clostridiales|Lachnospiraceae	30.2364	31.2114	18.9132	17.7099	27.0647	36.4976	30.5718	27.4852	29.582	31.4656	37.3455	30.1693	22.9616	25.1797
	Firmicutes|Clostridia|Clostridiales|Lachnospiraceae|Anaerostipes	0.0275238	0.0216521	0.00328154	0	0	0.0139945	0.0175453	0	0.0108707	0	0.00218369	0	0.00207948	0
	Firmicutes|Clostridia|Clostridiales|Lachnospiraceae|Blautia	0.0045873	0.00180434	0.00656308	0.0104286	0.00221715	0.00466483	0.0111652	0.0177602	0.00815306	0.00249588	0.028388	0	0	0.00490641
	Firmicutes|Clostridia|Clostridiales|Lachnospiraceae|Clostridium	10.8979	8.77449	4.83699	7.24372	8.2234	3.16742	7.19675	11.3716	13.6672	13.2831	23.5227	7.87989	10.0855	6.63592
	Firmicutes|Clostridia|Clostridiales|Lachnospiraceae|Coprococcus	0.347105	0.377107	0.180485	0.277401	0.317052	0.296217	0.382806	0.208048	0.750082	0.29701	0.388697	0.342604	0.176756	0.176631
	Firmicutes|Clostridia|Clostridiales|Lachnospiraceae|Dorea	0.0244656	0.0216521	0.0246115	0.0146001	0.00886859	0.0209917	0.0462557	0.0202974	0.14132	0.147257	0.0371228	0.0201532	0.0166358	0.00981282
	Firmicutes|Clostridia|Clostridiales|Lachnospiraceae|Marvinbryantia	0.383804	0.180434	0.0820385	0.037543	0.0266058	0.214582	0.146742	0.0126858	0.116861	0.159736	0.0196532	0.0238174	0.0166358	0.0220788
	Firmicutes|Clostridia|Clostridiales|Lachnospiraceae|Roseburia	0.0045873	0.00721735	0.00328154	0.0104286	0.0199543	0.0209917	0.00797512	0	0	0.0499176	0.00436738	0.00916053	0.0124769	0.0147192
	Firmicutes|Clostridia|Clostridiales|Lachnospiraceae|Ruminococcus	0.79666	0.499802	0.416756	0.974033	0.718356	0.98428	1.61257	0.634292	0.856071	0.631458	0.600515	1.31728	0.738215	1.07205
	Firmicutes|Clostridia|Clostridiales|Lachnospiraceae|unclassified Lachnospiraceae	17.7498	21.3273	13.3591	9.14172	17.7483	31.7745	21.15	15.2205	14.0314	16.8946	12.7418	20.5764	11.9133	17.2436
	Firmicutes|Clostridia|Clostridiales|Mogibacteriaceae	0.143735	0.0451084	0.0525046	0.0917718	0.0731659	0.0186593	0.0909163	0.0253717	0.0543537	0.0299506	0.0414902	0.0714521	0.0270332	0.0171724
	Firmicutes|Clostridia|Clostridiales|Mogibacteriaceae|Anaerovorax	0.129973	0.0252607	0.0377377	0.0542288	0.0709487	0.0186593	0.065396	0.0228345	0.0298946	0.0224629	0.0109185	0.0439705	0.0103974	0.00981282
	Firmicutes|Clostridia|Clostridiales|Mogibacteriaceae|unclassified Mogibacteriaceae	0.0137619	0.0198477	0.0147669	0.037543	0.00221715	0	0.0255204	0.00253717	0.0244592	0.00748765	0.0305717	0.0274816	0.0166358	0.00735961
	Firmicutes|Clostridia|Clostridiales|Peptostreptococcaceae	0.0122328	0.0541301	0.0114854	0	0.00665144	0	0.164287	0	0	0	0	0.00183211	0	0
	Firmicutes|Clostridia|Clostridiales|Peptostreptococcaceae|Clostridium	0.0122328	0.0541301	0.0114854	0	0.00665144	0	0.164287	0	0	0	0	0.00183211	0	0
	Firmicutes|Clostridia|Clostridiales|Ruminococcaceae	21.4823	23.9544	17.827	31.1461	25.2422	25.1131	17.0364	28.3909	29.3619	25.2433	30.9233	26.5527	32.9077	35.363
	Firmicutes|Clostridia|Clostridiales|Ruminococcaceae|Anaerotruncus	0.0015291	0.00180434	0	0.00417145	0	0.00233242	0.00159502	0	0.00543537	0	0	0.00183211	0	0
	Firmicutes|Clostridia|Clostridiales|Ruminococcaceae|Butyricicoccus	0.0290529	0.101043	0.00492231	0.00625717	0.00665144	0.0419835	0.0159502	0.0380575	0.0353299	0.00249588	0.00655108	0.0531311	0.0291127	0.00981282
	Firmicutes|Clostridia|Clostridiales|Ruminococcaceae|Clostridium	1.28291	0.698279	1.08127	0.886432	0.780436	0.606428	0.70181	1.67453	1.29634	0.953427	0.360309	1.12125	2.62638	1.71479
	Firmicutes|Clostridia|Clostridiales|Ruminococcaceae|Faecalibacterium	0.0948041	0.0198477	0.0344562	0.0146001	0.0199543	0.0513132	0.0398756	0.0405947	0.0163061	0.0773723	0.0327554	0.00732842	0.0291127	0.0441577
	Firmicutes|Clostridia|Clostridiales|Ruminococcaceae|Oscillospira	16.8491	20.3674	14.3403	25.863	20.8877	21.5539	14.4956	22.4717	25.0353	20.928	28.4404	20.9886	28.1104	28.8546
	Firmicutes|Clostridia|Clostridiales|Ruminococcaceae|Ruminococcus	0.714089	0.526867	0.717016	1.56846	0.913465	0.531791	0.559853	1.14426	0.839765	1.00085	0.805782	0.906892	0.482439	1.48664
	Firmicutes|Clostridia|Clostridiales|Ruminococcaceae|unclassified Ruminococcaceae	2.51078	2.23918	1.64897	2.80321	2.63397	2.32542	1.22179	3.02177	2.13338	2.28124	1.27746	3.47367	1.63031	3.25295
	Firmicutes|Clostridia|Clostridiales|unclassified Clostridiales	0.137619	0.218325	0.29862	0.125143	0.589761	0.333535	1.01124	0.0177602	0.823459	0.389358	0.102634	0.201532	0.155961	0.0686897
	Firmicutes|Clostridia|Clostridiales|unclassified Clostridiales|unclassified Clostridiales	0.137619	0.218325	0.29862	0.125143	0.589761	0.333535	1.01124	0.0177602	0.823459	0.389358	0.102634	0.201532	0.155961	0.0686897
	Firmicutes|Clostridia|Clostridiales|Veillonellaceae	0.00917459	0.138934	0.0180485	0.0166858	0.00221715	0.0233242	0.0191403	0.124321	0.0462007	0.0723806	0.0196532	0.0714521	0.0103974	0.095675
	Firmicutes|Clostridia|Clostridiales|Veillonellaceae|Dialister	0	0	0	0	0	0	0	0.00761151	0	0.0149753	0	0.0109926	0	0
	Firmicutes|Clostridia|Clostridiales|Veillonellaceae|Megamonas	0.0061164	0.133521	0.00656308	0	0	0	0.00957014	0.0355204	0	0.0149753	0	0	0	0.00490641
	Firmicutes|Clostridia|Clostridiales|Veillonellaceae|Megasphaera	0	0.00180434	0.00656308	0.00834289	0	0.0116621	0.00159502	0.0507434	0	0.0199671	0.0131022	0	0	0
	Firmicutes|Clostridia|Clostridiales|Veillonellaceae|Phascolarctobacterium	0.0015291	0.00360867	0.00492231	0	0	0.00466483	0.00797512	0.00253717	0.0135884	0.0124794	0.00218369	0	0	0.0147192
	Firmicutes|Clostridia|Clostridiales|Veillonellaceae|Veillonella	0.0015291	0	0	0.00834289	0.00221715	0.00699725	0	0.0279089	0.0326122	0.00998353	0.00436738	0.0604595	0.0103974	0.0760494
	Firmicutes|Clostridia|unclassified Clostridia	0	0	0.00164077	0.00208572	0	0	0.00638009	0	0.0326122	0	0.0109185	0	0	0
	Firmicutes|Clostridia|unclassified Clostridia|unclassified Clostridia	0	0	0.00164077	0.00208572	0	0	0.00638009	0	0.0326122	0	0.0109185	0	0	0
	Firmicutes|Clostridia|unclassified Clostridia|unclassified Clostridia|unclassified Clostridia	0	0	0.00164077	0.00208572	0	0	0.00638009	0	0.0326122	0	0.0109185	0	0	0
	Firmicutes|Erysipelotrichi	0.157497	0.0360868	0.0771162	0.200229	0.345875	0.0653076	0.802297	0.0177602	0.0733775	0	0	0.0109926	0.0166358	0
	Firmicutes|Erysipelotrichi|Erysipelotrichales	0.157497	0.0360868	0.0771162	0.200229	0.345875	0.0653076	0.802297	0.0177602	0.0733775	0	0	0.0109926	0.0166358	0
	Firmicutes|Erysipelotrichi|Erysipelotrichales|Erysipelotrichaceae	0.157497	0.0360868	0.0771162	0.200229	0.345875	0.0653076	0.802297	0.0177602	0.0733775	0	0	0.0109926	0.0166358	0
	Firmicutes|Erysipelotrichi|Erysipelotrichales|Erysipelotrichaceae|Allobaculum	0.149852	0.0342824	0.0705531	0.196058	0.343658	0.0629752	0.800702	0.00507434	0.00271769	0	0	0.00732842	0.00415895	0
	Firmicutes|Erysipelotrichi|Erysipelotrichales|Erysipelotrichaceae|Clostridium	0	0	0.00656308	0.00208572	0	0	0	0.0126858	0.00271769	0	0	0	0.00207948	0
	Firmicutes|Erysipelotrichi|Erysipelotrichales|Erysipelotrichaceae|Coprobacillus	0	0	0	0	0	0.00233242	0	0	0	0	0	0	0.00207948	0
	Firmicutes|Erysipelotrichi|Erysipelotrichales|Erysipelotrichaceae|unclassified Erysipelotrichaceae	0.00764549	0.00180434	0	0.00208572	0.00221715	0	0.00159502	0	0.0679422	0	0	0.00366421	0.00831791	0
	Firmicutes|unclassified Firmicutes	0.567296	0.483562	0.324872	0.517259	0.587544	0.737043	0.478507	1.38783	2.08447	1.32781	0.270778	0.6962	0.588492	1.63383
	Firmicutes|unclassified Firmicutes|unclassified Firmicutes	0.567296	0.483562	0.324872	0.517259	0.587544	0.737043	0.478507	1.38783	2.08447	1.32781	0.270778	0.6962	0.588492	1.63383
	Firmicutes|unclassified Firmicutes|unclassified Firmicutes|unclassified Firmicutes	0.567296	0.483562	0.324872	0.517259	0.587544	0.737043	0.478507	1.38783	2.08447	1.32781	0.270778	0.6962	0.588492	1.63383
	Firmicutes|unclassified Firmicutes|unclassified Firmicutes|unclassified Firmicutes|unclassified Firmicutes	0.567296	0.483562	0.324872	0.517259	0.587544	0.737043	0.478507	1.38783	2.08447	1.32781	0.270778	0.6962	0.588492	1.63383
	Proteobacteria	4.52002	6.06077	4.71393	3.58953	6.23018	4.55288	7.91929	3.73471	1.65235	1.14062	1.32768	6.3629	6.23427	5.62029
	Proteobacteria|Alphaproteobacteria	0.0015291	0.00180434	0.00492231	0	0.01552	0	0	0	0	0	0	0	0.00207948	0
	Proteobacteria|Alphaproteobacteria|RF32	0.0015291	0.00180434	0.00492231	0	0.01552	0	0	0	0	0	0	0	0	0
	Proteobacteria|Alphaproteobacteria|RF32|unclassified RF32	0.0015291	0.00180434	0.00492231	0	0.01552	0	0	0	0	0	0	0	0	0
	Proteobacteria|Alphaproteobacteria|RF32|unclassified RF32|unclassified RF32	0.0015291	0.00180434	0.00492231	0	0.01552	0	0	0	0	0	0	0	0	0
	Proteobacteria|Alphaproteobacteria|Rhizobiales	0	0	0	0	0	0	0	0	0	0	0	0	0	0
	Proteobacteria|Alphaproteobacteria|Rhizobiales|Rhizobiaceae	0	0	0	0	0	0	0	0	0	0	0	0	0	0
	Proteobacteria|Alphaproteobacteria|Rhizobiales|Rhizobiaceae|Rhizobium	0	0	0	0	0	0	0	0	0	0	0	0	0	0
	Proteobacteria|Alphaproteobacteria|unclassified Alphaproteobacteria	0	0	0	0	0	0	0	0	0	0	0	0	0.00207948	0
	Proteobacteria|Alphaproteobacteria|unclassified Alphaproteobacteria|unclassified Alphaproteobacteria	0	0	0	0	0	0	0	0	0	0	0	0	0.00207948	0
	Proteobacteria|Alphaproteobacteria|unclassified Alphaproteobacteria|unclassified Alphaproteobacteria|unclassified Alphaproteobacteria	0	0	0	0	0	0	0	0	0	0	0	0	0.00207948	0
	Proteobacteria|Betaproteobacteria	0.0168201	0.00360867	0.00164077	0.0104286	0.00221715	0.00233242	0.00638009	0.00507434	0.0135884	0.00249588	0.00873477	0.00183211	0.00831791	0
	Proteobacteria|Betaproteobacteria|Burkholderiales	0.0168201	0.00360867	0.00164077	0.0104286	0.00221715	0.00233242	0.00638009	0.00507434	0.0135884	0.00249588	0.00873477	0.00183211	0.00831791	0
	Proteobacteria|Betaproteobacteria|Burkholderiales|Alcaligenaceae	0	0.00360867	0.00164077	0.00834289	0	0.00233242	0.00478507	0.00253717	0	0.00249588	0.00436738	0	0.00207948	0
	Proteobacteria|Betaproteobacteria|Burkholderiales|Alcaligenaceae|Sutterella	0	0.00360867	0.00164077	0.00834289	0	0.00233242	0.00478507	0.00253717	0	0.00249588	0.00436738	0	0.00207948	0
	Proteobacteria|Betaproteobacteria|Burkholderiales|Comamonadaceae	0.0168201	0	0	0.00208572	0.00221715	0	0.00159502	0.00253717	0.0135884	0	0.00436738	0.00183211	0.00623843	0
	Proteobacteria|Betaproteobacteria|Burkholderiales|Comamonadaceae|Rhodoferax	0.00764549	0	0	0.00208572	0.00221715	0	0	0	0.00815306	0	0.00436738	0.00183211	0.00623843	0
	Proteobacteria|Betaproteobacteria|Burkholderiales|Comamonadaceae|unclassified Comamonadaceae	0.00917459	0	0	0	0	0	0.00159502	0.00253717	0.00543537	0	0	0	0	0
	Proteobacteria|Deltaproteobacteria	3.71265	4.2835	3.97887	3.12233	5.91757	3.98143	6.93835	3.29325	1.26372	0.673888	0.779578	5.47067	5.22573	5.26703
	Proteobacteria|Deltaproteobacteria|Desulfovibrionales	3.71265	4.2835	3.97887	3.12233	5.91757	3.98143	6.93835	3.29325	1.26372	0.673888	0.779578	5.47067	5.22573	5.26703
	Proteobacteria|Deltaproteobacteria|Desulfovibrionales|Desulfovibrionaceae	1.50922	2.16881	2.30856	1.76035	3.09735	1.79363	1.26804	2.91774	0.725622	0.369391	0.253308	3.79429	4.00507	4.76903
	Proteobacteria|Deltaproteobacteria|Desulfovibrionales|Desulfovibrionaceae|Bilophila	1.50922	2.16881	2.30856	1.76035	3.09735	1.79363	1.26804	2.91774	0.725622	0.369391	0.253308	3.79429	4.00507	4.76903
	Proteobacteria|Deltaproteobacteria|Desulfovibrionales|unclassified Desulfovibrionales	2.20343	2.11468	1.6703	1.36198	2.82021	2.18781	5.67031	0.375501	0.538102	0.304498	0.52627	1.67638	1.22065	0.498001
	Proteobacteria|Deltaproteobacteria|Desulfovibrionales|unclassified Desulfovibrionales|unclassified Desulfovibrionales	2.20343	2.11468	1.6703	1.36198	2.82021	2.18781	5.67031	0.375501	0.538102	0.304498	0.52627	1.67638	1.22065	0.498001
	Proteobacteria|Epsilonproteobacteria	0	0	0	0	0.00221715	0	0	0	0	0	0	0	0.00207948	0
	Proteobacteria|Epsilonproteobacteria|Campylobacterales	0	0	0	0	0.00221715	0	0	0	0	0	0	0	0.00207948	0
	Proteobacteria|Epsilonproteobacteria|Campylobacterales|Helicobacteraceae	0	0	0	0	0.00221715	0	0	0	0	0	0	0	0.00207948	0
	Proteobacteria|Epsilonproteobacteria|Campylobacterales|Helicobacteraceae|Flexispira	0	0	0	0	0.00221715	0	0	0	0	0	0	0	0.00207948	0
	Proteobacteria|Gammaproteobacteria	0.785957	1.76825	0.726861	0.454688	0.288229	0.566777	0.974559	0.436393	0.366888	0.464234	0.537188	0.890403	0.99399	0.353262
	Proteobacteria|Gammaproteobacteria|Enterobacteriales	0.72938	1.72856	0.72358	0.337887	0.219498	0.3382	0.968179	0.299386	0.225568	0.187191	0.36686	0.287641	0.711181	0.240414
	Proteobacteria|Gammaproteobacteria|Enterobacteriales|Enterobacteriaceae	0.72938	1.72856	0.72358	0.337887	0.219498	0.3382	0.968179	0.299386	0.225568	0.187191	0.36686	0.287641	0.711181	0.240414
	Proteobacteria|Gammaproteobacteria|Enterobacteriales|Enterobacteriaceae|Escherichia	0.579528	1.51023	0.643182	0.223172	0.152983	0.293884	0.824627	0.162379	0.168497	0.129786	0.216186	0.219853	0.665433	0.0441577
	Proteobacteria|Gammaproteobacteria|Enterobacteriales|Enterobacteriaceae|Escherichia|Escherichia coli	0.579528	1.51023	0.643182	0.223172	0.152983	0.293884	0.824627	0.168497	0.129786	0.21581	0.219853	0.0441577
	Proteobacteria|Gammaproteobacteria|Enterobacteriales|Enterobacteriaceae|Proteus	0.0122328	0.0342824	0.00492231	0	0.00886859	0	0.0159502	0.00253717	0.00271769	0.0124794	0	0	0.00831791	0.0147192
	Proteobacteria|Gammaproteobacteria|Enterobacteriales|Enterobacteriaceae|unclassified Enterobacteriaceae	0.137619	0.184042	0.0754754	0.114715	0.0576458	0.0443159	0.127602	0.13447	0.0543537	0.0449259	0.150675	0.0677879	0.0374306	0.181537
	Proteobacteria|Gammaproteobacteria|Pasteurellales	0.0535185	0.0396954	0.00328154	0.0667431	0.0354744	0.0746373	0.00319005	0.13447	0.14132	0.109819	0.113552	0.51299	0.264094	0.112847
	Proteobacteria|Gammaproteobacteria|Pasteurellales|Pasteurellaceae	0.0535185	0.0396954	0.00328154	0.0667431	0.0354744	0.0746373	0.00319005	0.13447	0.14132	0.109819	0.113552	0.51299	0.264094	0.112847
	Proteobacteria|Gammaproteobacteria|Pasteurellales|Pasteurellaceae|Aggregatibacter	0.0519894	0.0396954	0.00328154	0.0667431	0.0354744	0.0723049	0.00319005	0.13447	0.14132	0.109819	0.113552	0.51299	0.264094	0.112847
	Proteobacteria|Gammaproteobacteria|Pasteurellales|Pasteurellaceae|Haemophilus	0.0015291	0	0	0	0	0.00233242	0	0	0	0	0	0	0	0
	Proteobacteria|Gammaproteobacteria|Pseudomonadales	0.0030582	0	0	0.0500574	0.0332572	0.153939	0.00319005	0.00253717	0	0.167224	0.056776	0.0897732	0.0187153	0
	Proteobacteria|Gammaproteobacteria|Pseudomonadales|Moraxellaceae	0.0030582	0	0	0.0500574	0.0332572	0.0186593	0	0.00253717	0	0.0224629	0.056776	0.0897732	0.0124769	0
	Proteobacteria|Gammaproteobacteria|Pseudomonadales|Moraxellaceae|Acinetobacter	0.0030582	0	0	0.0500574	0.0332572	0.0186593	0	0.00253717	0	0.0224629	0.056776	0.0897732	0.0124769	0
	Proteobacteria|Gammaproteobacteria|Pseudomonadales|Pseudomonadaceae	0	0	0	0	0	0.13528	0.00319005	0	0	0.144761	0	0	0.00623843	0
	Proteobacteria|Gammaproteobacteria|Pseudomonadales|Pseudomonadaceae|Pseudomonas	0	0	0	0	0	0	0.00319005	0	0	0	0	0	0	0
	Proteobacteria|Gammaproteobacteria|Pseudomonadales|Pseudomonadaceae|unclassified Pseudomonadaceae	0	0	0	0	0	0.13528	0	0	0	0.144761	0	0	0.00623843	0
	Proteobacteria|unclassified Proteobacteria	0.0030582	0.00360867	0.00164077	0.00208572	0.0044343	0.00233242	0	0	0.00815306	0	0.00218369	0	0.00207948	0
	Proteobacteria|unclassified Proteobacteria|unclassified Proteobacteria	0.0030582	0.00360867	0.00164077	0.00208572	0.0044343	0.00233242	0	0	0.00815306	0	0.00218369	0	0.00207948	0
	Proteobacteria|unclassified Proteobacteria|unclassified Proteobacteria|unclassified Proteobacteria	0.0030582	0.00360867	0.00164077	0.00208572	0.0044343	0.00233242	0	0	0.00815306	0	0.00218369	0	0.00207948	0
	Proteobacteria|unclassified Proteobacteria|unclassified Proteobacteria|unclassified Proteobacteria|unclassified Proteobacteria	0.0030582	0.00360867	0.00164077	0.00208572	0.0044343	0.00233242	0	0	0.00815306	0	0.00218369	0	0.00207948	0
	Synergistetes	0	0	0	0	0	0	0	0.00507434	0	0	0.00218369	0	0.00207948	0
	Synergistetes|Synergistia	0	0	0	0	0	0	0	0.00507434	0	0	0.00218369	0	0.00207948	0
	Synergistetes|Synergistia|Synergistales	0	0	0	0	0	0	0	0.00507434	0	0	0.00218369	0	0.00207948	0
	Synergistetes|Synergistia|Synergistales|Synergistaceae	0	0	0	0	0	0	0	0.00507434	0	0	0.00218369	0	0.00207948	0
	Synergistetes|Synergistia|Synergistales|Synergistaceae|Cloacibacillus	0	0	0	0	0	0	0	0.00507434	0	0	0.00218369	0	0.00207948	0
	Tenericutes	0.296645	0.14976	0.480746	0.394202	0.348092	0.580772	0.665125	0.0202974	0.282639	0.0748765	0.0720618	0.0952695	0.116451	0.0269853
	Tenericutes|Mollicutes	0.296645	0.14976	0.480746	0.394202	0.348092	0.580772	0.665125	0.0202974	0.282639	0.0748765	0.0720618	0.0952695	0.116451	0.0269853
	Tenericutes|Mollicutes|Anaeroplasmatales	0.103979	0.0757822	0.264164	0.181458	0.0399087	0.00932966	0.0303054	0.00507434	0.0190238	0.062397	0.0174695	0.0476348	0.00831791	0
	Tenericutes|Mollicutes|Anaeroplasmatales|Anaeroplasmataceae	0.103979	0.0757822	0.264164	0.181458	0.0399087	0.00932966	0.0303054	0.00507434	0.0190238	0.062397	0.0174695	0.0476348	0.00831791	0
	Tenericutes|Mollicutes|Anaeroplasmatales|Anaeroplasmataceae|Anaeroplasma	0.103979	0.0757822	0.264164	0.181458	0.0399087	0.00932966	0.0303054	0.00507434	0.0190238	0.062397	0.0174695	0.0476348	0.00831791	0
	Tenericutes|Mollicutes|RF39	0.192666	0.0739778	0.216582	0.212744	0.308183	0.571442	0.634819	0.015223	0.263616	0.0124794	0.0545923	0.0476348	0.108133	0.0269853
	Tenericutes|Mollicutes|RF39|unclassified RF39	0.192666	0.0739778	0.216582	0.212744	0.308183	0.571442	0.634819	0.015223	0.263616	0.0124794	0.0545923	0.0476348	0.108133	0.0269853
	Tenericutes|Mollicutes|RF39|unclassified RF39|unclassified RF39	0.192666	0.0739778	0.216582	0.212744	0.308183	0.571442	0.634819	0.015223	0.263616	0.0124794	0.0545923	0.0476348	0.108133	0.0269853
	TM7	0.00764549	0.00180434	0.00328154	0.0333716	0.00665144	0	0	0.00253717	0.0163061	0.00249588	0	0.0311458	0.0187153	0.00490641
	TM7|TM7-3	0.00764549	0.00180434	0.00328154	0.0333716	0.00665144	0	0	0.00253717	0.0163061	0.00249588	0	0.0311458	0.0187153	0.00490641
	TM7|TM7-3|CW040	0.00764549	0.00180434	0.00328154	0.0333716	0.00665144	0	0	0.00253717	0.0163061	0.00249588	0	0.0311458	0.0187153	0.00490641
	TM7|TM7-3|CW040|F16	0.00764549	0.00180434	0.00328154	0.0333716	0.00665144	0	0	0.00253717	0.0163061	0.00249588	0	0.0311458	0.0187153	0.00490641
	TM7|TM7-3|CW040|F16|unclassified F16	0.00764549	0.00180434	0.00328154	0.0333716	0.00665144	0	0	0.00253717	0.0163061	0.00249588	0	0.0311458	0.0187153	0.00490641
	unclassified Bacteria	0.0535185	0.0126304	0.0935239	0.0500574	0.0665144	0.027989	0.0287104	0.0761151	0.0298946	0.0299506	0.0109185	0.0403063	0.0187153	0.0662365
	unclassified Bacteria|unclassified Bacteria	0.0535185	0.0126304	0.0935239	0.0500574	0.0665144	0.027989	0.0287104	0.0761151	0.0298946	0.0299506	0.0109185	0.0403063	0.0187153	0.0662365
	unclassified Bacteria|unclassified Bacteria|unclassified Bacteria	0.0535185	0.0126304	0.0935239	0.0500574	0.0665144	0.027989	0.0287104	0.0761151	0.0298946	0.0299506	0.0109185	0.0403063	0.0187153	0.0662365
	unclassified Bacteria|unclassified Bacteria|unclassified Bacteria|unclassified Bacteria	0.0535185	0.0126304	0.0935239	0.0500574	0.0665144	0.027989	0.0287104	0.0761151	0.0298946	0.0299506	0.0109185	0.0403063	0.0187153	0.0662365
	unclassified Bacteria|unclassified Bacteria|unclassified Bacteria|unclassified Bacteria|unclassified Bacteria	0.0535185	0.0126304	0.0935239	0.0500574	0.0665144	0.027989	0.0287104	0.0761151	0.0298946	0.0299506	0.0109185	0.0403063	0.0187153	0.0662365
	Verrucomicrobia	1.08107	0.523258	0.200174	1.74992	0.168503	0.0163269	0.154717	0.00507434	0.0163061	0	0.00873477	0.00183211	0.00415895	0.00490641
	Verrucomicrobia|Verrucomicrobiae	1.08107	0.523258	0.200174	1.74992	0.168503	0.0163269	0.154717	0.00507434	0.0163061	0	0.00873477	0.00183211	0.00415895	0.00490641
	Verrucomicrobia|Verrucomicrobiae|Verrucomicrobiales	1.08107	0.523258	0.200174	1.74992	0.168503	0.0163269	0.154717	0.00507434	0.0163061	0	0.00873477	0.00183211	0.00415895	0.00490641
	Verrucomicrobia|Verrucomicrobiae|Verrucomicrobiales|Verrucomicrobiaceae	1.08107	0.523258	0.200174	1.74992	0.168503	0.0163269	0.154717	0.00507434	0.0163061	0	0.00873477	0.00183211	0.00415895	0.00490641
	Verrucomicrobia|Verrucomicrobiae|Verrucomicrobiales|Verrucomicrobiaceae|Akkermansia	1.08107	0.523258	0.200174	1.74992	0.168503	0.0163269	0.154717	0.00507434	0.0163061	0	0.00873477	0.00183211	0.00415895	0.00490641

## Sheet: Figure 2e
	Lactobacillus					Prevotella					Alistipes					Aggregatibacter
	CD-Con	CD-RS	PD-Con	PD-RS		CD-Con	CD-RS	PD-Con	PD-RS		CD-Con	CD-RS	PD-Con	PD-RS		CD-Con	CD-RS	PD-Con	PD-RS
	1.46656	15.8323	0.446497	0.03552		9.29585	3.17645	1.53827	0.063429		7.50109	0.770842	0.937338	0.213122		0	0	0.051989	0.13447
	1.67244	8.51959	0.147956	0.013588		14.7076	4.68094	0.362672	0.858789		7.48012	1.10551	1.5391	0.858789		0	0	0.039695	0.14132
	2.75145	10.0094	1.08947	0.092348		9.45401	1.71492	5.21273	0.264563		8.63518	1.60428	0.159155	0.167224		0	0	0.003282	0.109819
	1.46856	7.94834	0.536031	0.131022		10.6034	4.93227	0.506831	0.211818		7.17604	0.560812	1.241	0.956457		0	0	0.066743	0.113552
	1.20672	7.001	0.172937	0.032978		6.16707	2.47328	0.587544	0.032978		6.38127	1.1875	2.63619	0.113591		0	0	0.035474	0.51299
	2.88088	13.4933	0.422167	0.033272		5.9409	1.7794	0.167934	0.091497		6.80378	2.21247	0.440827	0.112292		0	0	0.072305	0.264094
	0.458167	11.2305	0.601324	0.014719		6.08988	1.4755	0.188213	0.421951		4.39577	1.74833	1.5057	0.112847		0	0	0.00319	0.112847

## Sheet: Figure 3b
	DAI score			Colon length
	Con-GF/DSS	RS-GF/DSS		Con-GF/DSS	RS-GF/DSS
	2	0		8.8	11.1
	3	0		9.6	10.5
	1	1		10.3	12.5
	2	0		10.9	10.8
	0	0		9.9	10.3
	0	0		9.5	10.9

[truncated: 56 more sheets: Figure 3c, Figure 3d, Figure 3e, Figure 3g, Figure 3h, Figure 3i, Figure 3j, Figure 4a, Figure 4d, Figure 4e, Figure 4f, Figure 4g, Figure 4h, Figure 4i, Figure 4j, Figure 5a, Figure 5b, Figure 5c, Figure 5d, Figure 5e …]
